# Supplementary material for: Hydroxylated TiO2-induced high-density Ni clusters for breaking the activity-selectivity trade-off of CO2 hydrogenation
Source: Nat Commun. 2024 Sep 27;15:8290. doi: 10.1038/s41467-024-52547-4 (PMC11437244; doi:10.1038/s41467-024-52547-4)
Supplement: Supplementary file 3 — Source Data [file 41467_2024_52547_MOESM3_ESM.xlsx]

## Sheet: Figure 3
Figure 3a	atomic coordinates
Ni/OH5c-TiO2-I						Ni/OH5c-TiO2-II
1						1
	10.4098	0	0				10.4098	0	0
	0	11.5686	0				0	11.5686	0
	0	0	24.5491				0	0	24.5491
	Ti	O	H	Ni			Ti	O	H	Ni
	36	73	1	1			36	73	1	1
Cartesian						Cartesian
	9.36382	2.03908	2.74508				9.36382	2.03908	2.74508
	4.15892	0.111059	2.74508				4.15892	0.111059	2.74508
	9.36382	5.89536	2.74508				9.36382	5.89536	2.74508
	4.15892	3.96722	2.74508				4.15892	3.96722	2.74508
	9.36382	9.75152	2.74508				9.36382	9.75152	2.74508
	4.15892	7.82338	2.74508				4.15892	7.82338	2.74508
	7.11853	0.111059	3.64039				7.11853	0.111059	3.64039
	1.91363	2.03908	3.64039				1.91363	2.03908	3.64039
	7.11853	3.96722	3.64039				7.11853	3.96722	3.64039
	1.91363	5.89536	3.64039				1.91363	5.89536	3.64039
	7.11853	7.82338	3.64039				7.11853	7.82338	3.64039
	1.91363	9.75152	3.64039				1.91363	9.75152	3.64039
	0.38256	2.03908	6.32679				0.38256	2.03908	6.32679
	5.58746	0.111059	6.32679				5.58746	0.111059	6.32679
	0.38256	5.89536	6.32679				0.38256	5.89536	6.32679
	5.58746	3.96722	6.32679				5.58746	3.96722	6.32679
	0.38256	9.75152	6.32679				0.38256	9.75152	6.32679
	5.58746	7.82338	6.32679				5.58746	7.82338	6.32679
	8.51221	0.107808	7.18361				8.51287	0.107333	7.18552
	3.3077	2.03762	7.17592				3.3045	2.03665	7.1801
	8.52827	3.96127	7.1729				8.5163	3.96516	7.18474
	3.31355	5.89576	7.25779				3.31878	5.88959	7.26322
	8.5292	7.82737	7.17339				8.52978	7.82352	7.17477
	3.30534	9.74902	7.18152				3.30559	9.74877	7.18054
	1.85485	2.0392	10.0345				1.86466	2.04296	10.0374
	7.08459	0.117711	10.044				7.08963	0.126167	10.0536
	1.89968	5.89388	10.0281				1.88659	5.8765	10.0133
	7.00514	3.9789	9.96222				7.05766	3.95617	10.0223
	1.86652	9.75732	10.0451				1.86865	9.76379	10.0344
	7.0196	7.82987	9.96338				7.05188	7.86982	9.97739
	9.91028	0.109693	10.6968				9.92515	0.117016	10.6874
	4.69536	2.02935	10.6626				4.70056	2.02894	10.6621
	9.91411	3.97204	10.6711				9.91039	3.97328	10.673
	4.70789	5.91359	10.9398				4.67584	5.89627	10.9555
	9.92554	7.82542	10.6746				9.96315	7.83111	10.6522
	4.70324	9.77135	10.6754				4.69185	9.76495	10.6665
	6.02696	0.111059	2.00002				6.02696	0.111059	2.00002
	0.822062	2.03908	2.00002				0.822062	2.03908	2.00002
	6.02696	3.96722	2.00002				6.02696	3.96722	2.00002
	0.822062	5.89536	2.00002				0.822062	5.89536	2.00002
	6.02696	7.82338	2.00002				6.02696	7.82338	2.00002
	0.822062	9.75152	2.00002				0.822062	9.75152	2.00002
	3.78167	2.03908	2.89557				3.78167	2.03908	2.89557
	8.98657	0.111059	2.89557				8.98657	0.111059	2.89557
	3.78167	5.89536	2.89557				3.78167	5.89536	2.89557
	8.98657	3.96722	2.89557				8.98657	3.96722	2.89557
	3.78167	9.75152	2.89557				3.78167	9.75152	2.89557
	8.98657	7.82338	2.89557				8.98657	7.82338	2.89557
	7.49589	2.03908	3.4899				7.49589	2.03908	3.4899
	2.29099	0.111059	3.4899				2.29099	0.111059	3.4899
	7.49589	5.89536	3.4899				7.49589	5.89536	3.4899
	2.29099	3.96722	3.4899				2.29099	3.96722	3.4899
	7.49589	9.75152	3.4899				7.49589	9.75152	3.4899
	2.29099	7.82338	3.4899				2.29099	7.82338	3.4899
	5.25049	0.111059	4.38545				5.25049	0.111059	4.38545
	0.0455949	2.03908	4.38545				0.0455949	2.03908	4.38545
	5.25049	3.96722	4.38545				5.25049	3.96722	4.38545
	0.0455949	5.89536	4.38545				0.0455949	5.89536	4.38545
	5.25049	7.82338	4.38545				5.25049	7.82338	4.38545
	0.0455949	9.75152	4.38545				0.0455949	9.75152	4.38545
	7.4555	0.111059	5.58173				7.4555	0.111059	5.58173
	2.2506	2.03908	5.58173				2.2506	2.03908	5.58173
	7.4555	3.96722	5.58173				7.4555	3.96722	5.58173
	2.2506	5.89536	5.58173				2.2506	5.89536	5.58173
	7.4555	7.82338	5.58173				7.4555	7.82338	5.58173
	2.2506	9.75152	5.58173				2.2506	9.75152	5.58173
	5.2101	2.03908	6.47728				5.2101	2.03908	6.47728
	0.0052049	0.111059	6.47728				0.0052049	0.111059	6.47728
	5.2101	5.89536	6.47728				5.2101	5.89536	6.47728
	0.0052049	3.96722	6.47728				0.0052049	3.96722	6.47728
	5.2101	9.75152	6.47728				5.2101	9.75152	6.47728
	0.0052049	7.82338	6.47728				0.0052049	7.82338	6.47728
	8.92586	2.03733	7.05784				8.92364	2.03714	7.06484
	3.72212	0.11048	7.05018				3.71751	0.111116	7.0304
	8.92968	5.89724	7.09314				8.93096	5.90163	7.08816
	3.72939	3.96442	7.08195				3.72679	3.96274	7.0749
	8.92532	9.75305	7.05524				8.91872	9.75216	7.02983
	3.7304	7.82556	7.08904				3.73351	7.82476	7.09643
	6.71027	0.111579	7.99486				6.70908	0.100855	7.99444
	1.48801	2.0398	7.98435				1.48918	2.03887	7.98113
	6.70372	3.93915	7.98079				6.70309	3.98765	7.99049
	1.48011	5.90279	7.98734				1.48265	5.90877	7.98042
	6.70832	7.85233	7.98462				6.70332	7.81213	7.99348
	1.49491	9.74771	7.98916				1.49091	9.7455	7.98266
	8.95905	0.102856	9.13126				8.96363	0.0928843	9.1261
	3.72491	2.00035	9.11469				3.73317	2.0052	9.1112
	8.92501	3.92081	9.13371				8.94322	3.95259	9.11852
	3.7199	5.90692	9.19629				3.73015	5.84704	9.19528
	8.93471	7.87995	9.13374				8.93763	7.91211	9.12382
	3.7353	9.78515	9.12215				3.73175	9.81903	9.10843
	6.68875	2.04513	10.1062				6.68433	2.03847	10.0845
	1.45454	0.114275	10.1038				1.46886	0.116126	10.0886
	6.61606	5.90149	9.96313				6.73612	5.90338	10.1813
	1.43878	3.96688	10.089				1.4593	3.95567	10.0841
	6.69549	9.75411	10.1163				6.70588	9.75742	10.1547
	1.45091	7.82705	10.1033				1.46988	7.82757	10.0826
	10.408	2.04891	10.8953				0.0191957	2.04016	10.8808
	5.23361	0.115073	10.877				5.23814	0.116091	10.8774
	10.4086	5.89433	10.8681				10.4089	5.89351	10.8316
	5.18775	3.93623	10.7909				5.20761	3.9316	10.8168
	0.0120129	9.75078	10.9143				0.0326764	9.75619	10.9047
	5.19989	7.86429	10.8061				5.14697	7.85992	10.7376
	8.26387	0.121621	11.5334				8.27893	0.138453	11.5303
	3.05287	2.04623	11.5105				3.0613	2.04056	11.5128
	8.24269	4.16665	11.5678				8.26702	3.98078	11.5293
	2.98714	5.88292	11.5821				2.9469	5.89009	11.5709
	8.25958	7.66347	11.571				8.34621	7.71777	11.5907
	3.05868	9.75891	11.5202				3.05764	9.75741	11.5142
	5.7077	5.91991	12.7037				5.46173	5.83112	12.844
	5.42182	5.31051	13.4042				5.45823	4.96663	13.2894
	7.58244	5.91971	12.1493				7.09118	6.47735	12.1544
Figure 3c	atomic coordinates
S1						S2						S3						S4						TS						S5						S6
1						1						1						1						1						1						1
	10.4098	0	0				10.4098	0	0				10.4098	0	0				10.4098	0	0				10.4098	0	0				10.4098	0	0				10.4098	0	0
	0	11.5686	0				0	11.5686	0				0	11.5686	0				0	11.5686	0				0	11.5686	0				0	11.5686	0				0	11.5686	0
	0	0	24.5491				0	0	24.5491				0	0	24.5491				0	0	24.5491				0	0	24.5491				0	0	24.5491				0	0	24.5491
	Ti	O	H	Ni			Ti	O	H	Ni			Ti	O	H	Ni			Ti	O	H	Ni			Ti	O	H	Ni			Ti	O	H	Ni			Ti	O	H	Ni
	36	73	1	1			36	73	1	1			36	73	1	1			36	73	3	1			36	73	3	1			36	73	3	1			36	72	1	1
Cartesian						Cartesian						Cartesian						Cartesian						Cartesian						Cartesian						Cartesian
	9.36382	2.03908	2.74508				9.36382	2.03908	2.74508				9.36382	2.03908	2.74508				9.36382	2.03908	2.74508				9.36382	2.03908	2.74508				9.36382	2.03908	2.74508				9.36382	2.03908	2.74508
	4.15892	0.111059	2.74508				4.15892	0.111059	2.74508				4.15892	0.111059	2.74508				4.15892	0.111059	2.74508				4.15892	0.111059	2.74508				4.15892	0.111059	2.74508				4.15892	0.111059	2.74508
	9.36382	5.89536	2.74508				9.36382	5.89536	2.74508				9.36382	5.89536	2.74508				9.36382	5.89536	2.74508				9.36382	5.89536	2.74508				9.36382	5.89536	2.74508				9.36382	5.89536	2.74508
	4.15892	3.96722	2.74508				4.15892	3.96722	2.74508				4.15892	3.96722	2.74508				4.15892	3.96722	2.74508				4.15892	3.96722	2.74508				4.15892	3.96722	2.74508				4.15892	3.96722	2.74508
	9.36382	9.75152	2.74508				9.36382	9.75152	2.74508				9.36382	9.75152	2.74508				9.36382	9.75152	2.74508				9.36382	9.75152	2.74508				9.36382	9.75152	2.74508				9.36382	9.75152	2.74508
	4.15892	7.82338	2.74508				4.15892	7.82338	2.74508				4.15892	7.82338	2.74508				4.15892	7.82338	2.74508				4.15892	7.82338	2.74508				4.15892	7.82338	2.74508				4.15892	7.82338	2.74508
	7.11853	0.111059	3.64039				7.11853	0.111059	3.64039				7.11853	0.111059	3.64039				7.11853	0.111059	3.64039				7.11853	0.111059	3.64039				7.11853	0.111059	3.64039				7.11853	0.111059	3.64039
	1.91363	2.03908	3.64039				1.91363	2.03908	3.64039				1.91363	2.03908	3.64039				1.91363	2.03908	3.64039				1.91363	2.03908	3.64039				1.91363	2.03908	3.64039				1.91363	2.03908	3.64039
	7.11853	3.96722	3.64039				7.11853	3.96722	3.64039				7.11853	3.96722	3.64039				7.11853	3.96722	3.64039				7.11853	3.96722	3.64039				7.11853	3.96722	3.64039				7.11853	3.96722	3.64039
	1.91363	5.89536	3.64039				1.91363	5.89536	3.64039				1.91363	5.89536	3.64039				1.91363	5.89536	3.64039				1.91363	5.89536	3.64039				1.91363	5.89536	3.64039				1.91363	5.89536	3.64039
	7.11853	7.82338	3.64039				7.11853	7.82338	3.64039				7.11853	7.82338	3.64039				7.11853	7.82338	3.64039				7.11853	7.82338	3.64039				7.11853	7.82338	3.64039				7.11853	7.82338	3.64039
	1.91363	9.75152	3.64039				1.91363	9.75152	3.64039				1.91363	9.75152	3.64039				1.91363	9.75152	3.64039				1.91363	9.75152	3.64039				1.91363	9.75152	3.64039				1.91363	9.75152	3.64039
	0.38256	2.03908	6.32679				0.38256	2.03908	6.32679				0.38256	2.03908	6.32679				0.38256	2.03908	6.32679				0.38256	2.03908	6.32679				0.38256	2.03908	6.32679				0.38256	2.03908	6.32679
	5.58746	0.111059	6.32679				5.58746	0.111059	6.32679				5.58746	0.111059	6.32679				5.58746	0.111059	6.32679				5.58746	0.111059	6.32679				5.58746	0.111059	6.32679				5.58746	0.111059	6.32679
	0.38256	5.89536	6.32679				0.38256	5.89536	6.32679				0.38256	5.89536	6.32679				0.38256	5.89536	6.32679				0.38256	5.89536	6.32679				0.38256	5.89536	6.32679				0.38256	5.89536	6.32679
	5.58746	3.96722	6.32679				5.58746	3.96722	6.32679				5.58746	3.96722	6.32679				5.58746	3.96722	6.32679				5.58746	3.96722	6.32679				5.58746	3.96722	6.32679				5.58746	3.96722	6.32679
	0.38256	9.75152	6.32679				0.38256	9.75152	6.32679				0.38256	9.75152	6.32679				0.38256	9.75152	6.32679				0.38256	9.75152	6.32679				0.38256	9.75152	6.32679				0.38256	9.75152	6.32679
	5.58746	7.82338	6.32679				5.58746	7.82338	6.32679				5.58746	7.82338	6.32679				5.58746	7.82338	6.32679				5.58746	7.82338	6.32679				5.58746	7.82338	6.32679				5.58746	7.82338	6.32679
	8.51287	0.107333	7.18552				8.51276	0.107635	7.18305				8.51221	0.107808	7.18361				8.51252	0.109571	7.18022				8.51232	0.109759	7.17157				8.51353	0.108597	7.16723				8.51203	0.108599	7.17183
	3.3045	2.03665	7.1801				3.30623	2.03779	7.17678				3.3077	2.03762	7.17592				3.30725	2.03657	7.1737				3.30888	2.03641	7.16911				3.31056	2.03534	7.16038				3.31013	2.03253	7.16457
	8.5163	3.96516	7.18474				8.52391	3.96403	7.17808				8.52827	3.96127	7.1729				8.52973	3.96593	7.16945				8.52849	3.96289	7.1655				8.53549	3.96394	7.15765				8.53085	3.96334	7.1652
	3.31878	5.88959	7.26322				3.31646	5.89402	7.25809				3.31355	5.89576	7.25779				3.31925	5.89273	7.25587				3.31933	5.89502	7.21445				3.32937	5.89461	7.19333				3.32072	5.89104	7.15737
	8.52978	7.82352	7.17477				8.52839	7.8251	7.17292				8.5292	7.82737	7.17339				8.53131	7.82615	7.16778				8.52942	7.82764	7.16494				8.53417	7.82738	7.15563				8.52952	7.82768	7.16545
	3.30559	9.74877	7.18054				3.30462	9.74883	7.1818				3.30534	9.74902	7.18152				3.30457	9.74845	7.18077				3.30761	9.75164	7.17247				3.31	9.75366	7.1649				3.30852	9.75152	7.16681
	1.86466	2.04296	10.0374				1.8585	2.04405	10.035				1.85485	2.0392	10.0345				1.86016	2.03452	10.0295				1.89081	2.03123	10.03				1.86943	2.02336	10.0155				1.85627	2.02323	10.0159
	7.08963	0.126167	10.0536				7.0882	0.119778	10.0485				7.08459	0.117711	10.044				7.09479	0.109153	10.0469				7.10414	0.112867	10.0379				7.09416	0.108991	10.0289				7.0786	0.101925	10.0315
	1.88659	5.8765	10.0133				1.89564	5.88196	10.0167				1.89968	5.89388	10.0281				1.89311	5.88525	10.005				1.89649	5.89007	9.99869				1.89544	5.88582	9.96937				1.8754	5.89074	9.98108
	7.05766	3.95617	10.0223				7.03566	3.95951	9.99345				7.00514	3.9789	9.96222				7.02739	3.94223	9.97651				7.03068	3.95385	9.97187				7.02609	3.92171	9.95744				7.033	3.90539	9.97327
	1.86865	9.76379	10.0344				1.87156	9.76242	10.0414				1.86652	9.75732	10.0451				1.87198	9.75065	10.0423				1.89102	9.75981	10.0344				1.87337	9.75482	10.0195				1.86175	9.75723	10.0205
	7.05188	7.86982	9.97739				7.04508	7.85866	9.97627				7.0196	7.82987	9.96338				7.04083	7.84667	9.97271				7.0357	7.84558	9.96728				7.03056	7.87189	9.95357				7.03504	7.86733	9.97602
	9.92515	0.117016	10.6874				9.91893	0.112636	10.6907				9.91028	0.109693	10.6968				9.92195	0.107565	10.6896				9.92811	0.112132	10.681				9.9095	0.0993089	10.6956				9.89386	0.104516	10.7075
	4.70056	2.02894	10.6621				4.69643	2.02947	10.6612				4.69536	2.02935	10.6626				4.69497	2.02673	10.6601				4.7165	2.02468	10.6682				4.69225	2.02082	10.6719				4.67849	2.01562	10.6885
	9.91039	3.97328	10.673				9.90763	3.97861	10.6779				9.91411	3.97204	10.6711				9.91854	3.96776	10.653				9.94477	3.94119	10.6559				9.94436	3.94931	10.6647				9.93441	3.96291	10.6894
	4.67584	5.89627	10.9555				4.68343	5.90405	10.9513				4.70789	5.91359	10.9398				4.68123	5.90951	10.9539				4.69991	5.90922	10.8378				4.67742	5.90474	10.826				4.67731	5.88366	10.6933
	9.96315	7.83111	10.6522				9.96078	7.82667	10.6515				9.92554	7.82542	10.6746				9.93676	7.8243	10.6509				9.94828	7.8505	10.6558				9.95023	7.82873	10.6624				9.93565	7.83232	10.6917
	4.69185	9.76495	10.6665				4.69759	9.76651	10.678				4.70324	9.77135	10.6754				4.70338	9.76778	10.6712				4.71607	9.77224	10.6731				4.69315	9.76955	10.6799				4.68159	9.75378	10.6919
	6.02696	0.111059	2.00002				6.02696	0.111059	2.00002				6.02696	0.111059	2.00002				6.02696	0.111059	2.00002				6.02696	0.111059	2.00002				6.02696	0.111059	2.00002				6.02696	0.111059	2.00002
	0.822062	2.03908	2.00002				0.822062	2.03908	2.00002				0.822062	2.03908	2.00002				0.822062	2.03908	2.00002				0.822062	2.03908	2.00002				0.822062	2.03908	2.00002				0.822062	2.03908	2.00002
	6.02696	3.96722	2.00002				6.02696	3.96722	2.00002				6.02696	3.96722	2.00002				6.02696	3.96722	2.00002				6.02696	3.96722	2.00002				6.02696	3.96722	2.00002				6.02696	3.96722	2.00002
	0.822062	5.89536	2.00002				0.822062	5.89536	2.00002				0.822062	5.89536	2.00002				0.822062	5.89536	2.00002				0.822062	5.89536	2.00002				0.822062	5.89536	2.00002				0.822062	5.89536	2.00002
	6.02696	7.82338	2.00002				6.02696	7.82338	2.00002				6.02696	7.82338	2.00002				6.02696	7.82338	2.00002				6.02696	7.82338	2.00002				6.02696	7.82338	2.00002				6.02696	7.82338	2.00002
	0.822062	9.75152	2.00002				0.822062	9.75152	2.00002				0.822062	9.75152	2.00002				0.822062	9.75152	2.00002				0.822062	9.75152	2.00002				0.822062	9.75152	2.00002				0.822062	9.75152	2.00002
	3.78167	2.03908	2.89557				3.78167	2.03908	2.89557				3.78167	2.03908	2.89557				3.78167	2.03908	2.89557				3.78167	2.03908	2.89557				3.78167	2.03908	2.89557				3.78167	2.03908	2.89557
	8.98657	0.111059	2.89557				8.98657	0.111059	2.89557				8.98657	0.111059	2.89557				8.98657	0.111059	2.89557				8.98657	0.111059	2.89557				8.98657	0.111059	2.89557				8.98657	0.111059	2.89557
	3.78167	5.89536	2.89557				3.78167	5.89536	2.89557				3.78167	5.89536	2.89557				3.78167	5.89536	2.89557				3.78167	5.89536	2.89557				3.78167	5.89536	2.89557				3.78167	5.89536	2.89557
	8.98657	3.96722	2.89557				8.98657	3.96722	2.89557				8.98657	3.96722	2.89557				8.98657	3.96722	2.89557				8.98657	3.96722	2.89557				8.98657	3.96722	2.89557				8.98657	3.96722	2.89557
	3.78167	9.75152	2.89557				3.78167	9.75152	2.89557				3.78167	9.75152	2.89557				3.78167	9.75152	2.89557				3.78167	9.75152	2.89557				3.78167	9.75152	2.89557				3.78167	9.75152	2.89557
	8.98657	7.82338	2.89557				8.98657	7.82338	2.89557				8.98657	7.82338	2.89557				8.98657	7.82338	2.89557				8.98657	7.82338	2.89557				8.98657	7.82338	2.89557				8.98657	7.82338	2.89557
	7.49589	2.03908	3.4899				7.49589	2.03908	3.4899				7.49589	2.03908	3.4899				7.49589	2.03908	3.4899				7.49589	2.03908	3.4899				7.49589	2.03908	3.4899				7.49589	2.03908	3.4899
	2.29099	0.111059	3.4899				2.29099	0.111059	3.4899				2.29099	0.111059	3.4899				2.29099	0.111059	3.4899				2.29099	0.111059	3.4899				2.29099	0.111059	3.4899				2.29099	0.111059	3.4899
	7.49589	5.89536	3.4899				7.49589	5.89536	3.4899				7.49589	5.89536	3.4899				7.49589	5.89536	3.4899				7.49589	5.89536	3.4899				7.49589	5.89536	3.4899				7.49589	5.89536	3.4899
	2.29099	3.96722	3.4899				2.29099	3.96722	3.4899				2.29099	3.96722	3.4899				2.29099	3.96722	3.4899				2.29099	3.96722	3.4899				2.29099	3.96722	3.4899				2.29099	3.96722	3.4899
	7.49589	9.75152	3.4899				7.49589	9.75152	3.4899				7.49589	9.75152	3.4899				7.49589	9.75152	3.4899				7.49589	9.75152	3.4899				7.49589	9.75152	3.4899				7.49589	9.75152	3.4899
	2.29099	7.82338	3.4899				2.29099	7.82338	3.4899				2.29099	7.82338	3.4899				2.29099	7.82338	3.4899				2.29099	7.82338	3.4899				2.29099	7.82338	3.4899				2.29099	7.82338	3.4899
	5.25049	0.111059	4.38545				5.25049	0.111059	4.38545				5.25049	0.111059	4.38545				5.25049	0.111059	4.38545				5.25049	0.111059	4.38545				5.25049	0.111059	4.38545				5.25049	0.111059	4.38545
	0.0455949	2.03908	4.38545				0.0455949	2.03908	4.38545				0.0455949	2.03908	4.38545				0.0455949	2.03908	4.38545				0.0455949	2.03908	4.38545				0.0455949	2.03908	4.38545				0.0455949	2.03908	4.38545
	5.25049	3.96722	4.38545				5.25049	3.96722	4.38545				5.25049	3.96722	4.38545				5.25049	3.96722	4.38545				5.25049	3.96722	4.38545				5.25049	3.96722	4.38545				5.25049	3.96722	4.38545
	0.0455949	5.89536	4.38545				0.0455949	5.89536	4.38545				0.0455949	5.89536	4.38545				0.0455949	5.89536	4.38545				0.0455949	5.89536	4.38545				0.0455949	5.89536	4.38545				0.0455949	5.89536	4.38545
	5.25049	7.82338	4.38545				5.25049	7.82338	4.38545				5.25049	7.82338	4.38545				5.25049	7.82338	4.38545				5.25049	7.82338	4.38545				5.25049	7.82338	4.38545				5.25049	7.82338	4.38545
	0.0455949	9.75152	4.38545				0.0455949	9.75152	4.38545				0.0455949	9.75152	4.38545				0.0455949	9.75152	4.38545				0.0455949	9.75152	4.38545				0.0455949	9.75152	4.38545				0.0455949	9.75152	4.38545
	7.4555	0.111059	5.58173				7.4555	0.111059	5.58173				7.4555	0.111059	5.58173				7.4555	0.111059	5.58173				7.4555	0.111059	5.58173				7.4555	0.111059	5.58173				7.4555	0.111059	5.58173
	2.2506	2.03908	5.58173				2.2506	2.03908	5.58173				2.2506	2.03908	5.58173				2.2506	2.03908	5.58173				2.2506	2.03908	5.58173				2.2506	2.03908	5.58173				2.2506	2.03908	5.58173
	7.4555	3.96722	5.58173				7.4555	3.96722	5.58173				7.4555	3.96722	5.58173				7.4555	3.96722	5.58173				7.4555	3.96722	5.58173				7.4555	3.96722	5.58173				7.4555	3.96722	5.58173
	2.2506	5.89536	5.58173				2.2506	5.89536	5.58173				2.2506	5.89536	5.58173				2.2506	5.89536	5.58173				2.2506	5.89536	5.58173				2.2506	5.89536	5.58173				2.2506	5.89536	5.58173
	7.4555	7.82338	5.58173				7.4555	7.82338	5.58173				7.4555	7.82338	5.58173				7.4555	7.82338	5.58173				7.4555	7.82338	5.58173				7.4555	7.82338	5.58173				7.4555	7.82338	5.58173
	2.2506	9.75152	5.58173				2.2506	9.75152	5.58173				2.2506	9.75152	5.58173				2.2506	9.75152	5.58173				2.2506	9.75152	5.58173				2.2506	9.75152	5.58173				2.2506	9.75152	5.58173
	5.2101	2.03908	6.47728				5.2101	2.03908	6.47728				5.2101	2.03908	6.47728				5.2101	2.03908	6.47728				5.2101	2.03908	6.47728				5.2101	2.03908	6.47728				5.2101	2.03908	6.47728
	0.0052049	0.111059	6.47728				0.0052049	0.111059	6.47728				0.0052049	0.111059	6.47728				0.0052049	0.111059	6.47728				0.0052049	0.111059	6.47728				0.0052049	0.111059	6.47728				0.0052049	0.111059	6.47728
	5.2101	5.89536	6.47728				5.2101	5.89536	6.47728				5.2101	5.89536	6.47728				5.2101	5.89536	6.47728				5.2101	5.89536	6.47728				5.2101	5.89536	6.47728				5.2101	5.89536	6.47728
	0.0052049	3.96722	6.47728				0.0052049	3.96722	6.47728				0.0052049	3.96722	6.47728				0.0052049	3.96722	6.47728				0.0052049	3.96722	6.47728				0.0052049	3.96722	6.47728				0.0052049	3.96722	6.47728
	5.2101	9.75152	6.47728				5.2101	9.75152	6.47728				5.2101	9.75152	6.47728				5.2101	9.75152	6.47728				5.2101	9.75152	6.47728				5.2101	9.75152	6.47728				5.2101	9.75152	6.47728
	0.0052049	7.82338	6.47728				0.0052049	7.82338	6.47728				0.0052049	7.82338	6.47728				0.0052049	7.82338	6.47728				0.0052049	7.82338	6.47728				0.0052049	7.82338	6.47728				0.0052049	7.82338	6.47728
	8.92364	2.03714	7.06484				8.92362	2.0374	7.06297				8.92586	2.03733	7.05784				8.92366	2.03731	7.05233				8.92361	2.03883	7.05021				8.92538	2.03994	7.07371				8.92789	2.04107	7.08728
	3.71751	0.111116	7.0304				3.71971	0.110231	7.03976				3.72212	0.11048	7.05018				3.71973	0.10967	7.03931				3.71943	0.110917	7.04636				3.72097	0.110484	7.05835				3.71966	0.109446	7.06214
	8.93096	5.90163	7.08816				8.92972	5.89862	7.09131				8.92968	5.89724	7.09314				8.92915	5.89683	7.08706				8.92932	5.89697	7.08601				8.93396	5.89698	7.09717				8.9348	5.89754	7.09721
	3.72679	3.96274	7.0749				3.72849	3.96469	7.07741				3.72939	3.96442	7.08195				3.72898	3.96301	7.07883				3.72851	3.9659	7.07693				3.72914	3.96481	7.08139				3.72686	3.96424	7.07676
	8.91872	9.75216	7.02983				8.92	9.75176	7.0395				8.92532	9.75305	7.05524				8.91848	9.75338	7.03599				8.92282	9.75155	7.04933				8.92351	9.74822	7.06592				8.92597	9.74771	7.07375
	3.73351	7.82476	7.09643				3.73285	7.82535	7.09567				3.7304	7.82556	7.08904				3.7334	7.8254	7.09479				3.72833	7.8246	7.07921				3.7306	7.82436	7.09305				3.72778	7.82297	7.08586
	6.70908	0.100855	7.99444				6.7097	0.105245	7.99526				6.71027	0.111579	7.99486				6.71112	0.108811	7.99773				6.71445	0.11152	7.99795				6.71645	0.11726	8.00452				6.71261	0.103366	8.00617
	1.48918	2.03887	7.98113				1.48905	2.03924	7.98304				1.48801	2.0398	7.98435				1.48843	2.03947	7.9831				1.50308	2.04022	7.99305				1.50256	2.03307	7.99992				1.49922	2.03124	7.99809
	6.70309	3.98765	7.99049				6.70592	3.97169	7.98985				6.70372	3.93915	7.98079				6.702	3.99288	7.99574				6.70724	3.96371	7.99577				6.71156	3.98041	8.01107				6.71136	3.9745	8.01577
	1.48265	5.90877	7.98042				1.4819	5.90542	7.98338				1.48011	5.90279	7.98734				1.48051	5.90178	7.98317				1.50125	5.89623	7.99073				1.50998	5.89137	7.9966				1.50948	5.89441	7.99574
	6.70332	7.81213	7.99348				6.70439	7.8272	7.99359				6.70832	7.85233	7.98462				6.70627	7.80848	7.99831				6.70857	7.82996	7.99578				6.71208	7.81017	8.00745				6.71147	7.80724	8.01649
	1.49091	9.7455	7.98266				1.49271	9.74722	7.98632				1.49491	9.74771	7.98916				1.49508	9.74597	7.98734				1.50447	9.74716	7.99392				1.50225	9.75064	7.99871				1.49999	9.75137	7.9995
	8.96363	0.0928843	9.1261				8.96161	0.0971536	9.12791				8.95905	0.102856	9.13126				8.96451	0.0948603	9.12727				8.97018	0.110106	9.12083				8.96629	0.09726	9.13081				8.95534	0.0946212	9.13965
	3.73317	2.0052	9.1112				3.72907	2.00337	9.11238				3.72491	2.00035	9.11469				3.72739	1.99283	9.11098				3.75242	2.00628	9.11539				3.74083	2.00871	9.11871				3.73613	2.01093	9.1242
	8.94322	3.95259	9.11852				8.93592	3.93044	9.12818				8.92501	3.92081	9.13371				8.93395	3.90638	9.1157				8.9432	3.91676	9.1274				8.94747	3.91583	9.14297				8.94732	3.9321	9.15623
	3.73015	5.84704	9.19528				3.7274	5.8783	9.19448				3.7199	5.90692	9.19629				3.72801	5.88224	9.18768				3.75266	5.90015	9.16905				3.78237	5.89559	9.16073				3.772	5.88039	9.11383
	8.93763	7.91211	9.12382				8.93822	7.88984	9.12624				8.93471	7.87995	9.13374				8.94934	7.88857	9.11198				8.94901	7.88073	9.1248				8.95505	7.8749	9.13859				8.94843	7.87362	9.15836
	3.73175	9.81903	9.10843				3.733	9.79995	9.12081				3.7353	9.78515	9.12215				3.73462	9.79962	9.12037				3.75275	9.78842	9.11817				3.74277	9.78356	9.12214				3.7396	9.77098	9.12792
	6.68433	2.03847	10.0845				6.69039	2.04052	10.0955				6.68875	2.04513	10.1062				6.69834	2.03293	10.1059				6.70703	2.04078	10.1113				6.69762	2.03514	10.1168				6.68451	2.02682	10.1125
	1.46886	0.116126	10.0886				1.46266	0.116178	10.0981				1.45454	0.114275	10.1038				1.46486	0.10977	10.1006				1.4832	0.112891	10.1024				1.46319	0.105714	10.1245				1.44659	0.102802	10.122
	6.73612	5.90338	10.1813				6.68318	5.90555	10.0863				6.61606	5.90149	9.96313				6.72298	5.89786	10.1999				6.70358	5.89982	10.0986				6.78996	5.89523	10.1953				6.76375	5.88537	10.2059
	1.4593	3.95567	10.0841				1.45157	3.96009	10.0876				1.43878	3.96688	10.089				1.45107	3.95596	10.0823				1.47514	3.95522	10.1004				1.46174	3.95017	10.0978				1.45851	3.95146	10.101
	6.70588	9.75742	10.1547				6.70559	9.75718	10.1443				6.69549	9.75411	10.1163				6.71098	9.75249	10.1316				6.71171	9.7571	10.1206				6.70041	9.75738	10.1109				6.69136	9.745	10.1312
	1.46988	7.82757	10.0826				1.47237	7.82928	10.0852				1.45091	7.82705	10.1033				1.46626	7.82621	10.0853				1.47944	7.82983	10.1057				1.46863	7.82675	10.0877				1.4592	7.82955	10.0935
	0.0191957	2.04016	10.8808				0.00532077	2.04574	10.8856				10.408	2.04891	10.8953				0.00661687	2.0426	10.8845				0.0282617	2.03645	10.879				0.000559794	2.04506	10.8795				10.4008	2.04772	10.8806
	5.23814	0.116091	10.8774				5.23574	0.115618	10.8754				5.23361	0.115073	10.877				5.239	0.110243	10.8741				5.24974	0.114648	10.8722				5.23354	0.108835	10.8698				5.21572	0.102577	10.8689
	10.4089	5.89351	10.8316				0.0100107	5.89748	10.8438				10.4086	5.89433	10.8681				0.00254754	5.89338	10.8306				10.4024	5.89464	10.7643				0.053592	5.89243	10.7664				0.0766549	5.89639	10.7983
	5.20761	3.9316	10.8168				5.19652	3.93436	10.7968				5.18775	3.93623	10.7909				5.18874	3.92639	10.7714				5.21533	3.94925	10.8061				5.21151	3.95481	10.8002				5.20934	3.95672	10.8206
	0.0326764	9.75619	10.9047				0.0273888	9.75176	10.9067				0.0120129	9.75078	10.9143				0.0251862	9.74734	10.9057				0.0338875	9.7573	10.8791				0.0108032	9.73258	10.896				10.4092	9.73455	10.9108
	5.14697	7.85992	10.7376				5.18215	7.86098	10.7876				5.19989	7.86429	10.8061				5.19509	7.85745	10.7647				5.21377	7.84988	10.7818				5.21728	7.83898	10.7868				5.21488	7.81513	10.8223
	8.27893	0.138453	11.5303				8.27254	0.128332	11.5311				8.26387	0.121621	11.5334				8.27972	0.115215	11.5349				8.29001	0.116363	11.526				8.2716	0.107151	11.5334				8.25141	0.111324	11.5365
	3.0613	2.04056	11.5128				3.05845	2.04317	11.5118				3.05287	2.04623	11.5105				3.05767	2.04137	11.5115				3.08333	2.04242	11.5192				3.06565	2.0417	11.5188				3.04757	2.03235	11.5192
	8.26702	3.98078	11.5293				8.25095	4.12192	11.5472				8.24269	4.16665	11.5678				8.26059	4.10666	11.5423				8.26455	4.02102	11.5725				8.2358	4.02778	11.594				8.21946	4.00452	11.6018
	2.9469	5.89009	11.5709				2.95955	5.88451	11.5769				2.98714	5.88292	11.5821				2.95268	5.8868	11.5729				3.007	5.87639	11.5465				3.01066	5.87395	11.5405				3.05973	5.89553	11.5134
	8.34621	7.71777	11.5907				8.3315	7.7128	11.5838				8.25958	7.66347	11.571				8.28078	7.68449	11.5371				8.26576	7.7688	11.5691				8.23581	7.76302	11.5857				8.22499	7.7415	11.6031
	3.05764	9.75741	11.5142				3.06028	9.76068	11.5233				3.05868	9.75891	11.5202				3.06691	9.74197	11.5224				3.08366	9.75552	11.5217				3.06387	9.73683	11.52				3.05265	9.73482	11.5246
	5.46173	5.83112	12.844				5.56389	5.85074	12.7793				5.7077	5.91991	12.7037				5.53029	5.88321	12.7397				5.46395	5.96921	12.8826				5.42061	5.95683	12.95				8.84868	5.857	12.9804
	5.45823	4.96663	13.2894				5.40509	5.08927	13.3605				5.42182	5.31051	13.4042				5.17959	5.29184	13.425				5.06125	5.32336	13.4906				5.12019	5.19698	13.4819				8.0517	5.8705	11.7763
	7.09118	6.47735	12.1544				7.31464	6.17953	12.057				7.58244	5.91971	12.1493				7.81585	6.25588	13.8644				6.48335	5.92922	13.0044				6.41625	5.98118	13.0222
																			8.43521	5.78669	13.6519				8.03365	5.89701	13.4149				8.86059	5.9062	12.9957
																			7.5004	5.9191	12.2218				8.27891	5.89536	11.9481				8.10396	5.89816	11.7626
Figure 3d	atomic coordinates
Number 1						Number2						Number3						Number4						Number5						Number6						Number7						Numbe8						Numbe9
1						1						1						1						1						1						1						1						1
	10.4098	0	0				10.4098	0	0				10.4098	0	0				10.4098	0	0				10.4098	0	0				10.4098	0	0				10.4098	0	0				10.4098	0	0				10.4098
	0	11.5686	0				0	11.5686	0				0	11.5686	0				0	11.5686	0				0	11.5686	0				0	11.5686	0				0	11.5686	0				0	11.5686	0				0
	0	0	24.5491				0	0	24.5491				0	0	24.5491				0	0	24.5491				0	0	24.5491				0	0	24.5491				0	0	24.5491				0	0	24.5491				0
	Ti	O	H	Ni			Ti	O	H	Ni			Ti	O	H	Ni			Ti	O	H	Ni			Ti	O	H	Ni			Ti	O	H	Ni			Ti	O	H	Ni			Ti	O	H	Ni			Ti
	36	72	1	1			36	72	1	1			36	72	1	1			36	72	1	1			36	72	1	1			36	72	1	1			36	72	1	1			36	72	1	1			36
Cartesian						Cartesian						Cartesian						Cartesian						Cartesian						Cartesian						Cartesian						Cartesian						Cartesian
	9.36382	2.03908	2.74508				9.36382	2.03908	2.74508				9.36382	2.03908	2.74508				9.36382	2.03908	2.74508				9.36382	2.03908	2.74508				9.36382	2.03908	2.74508				9.36382	2.03908	2.74508				9.36382	2.03908	2.74508				9.36382
	4.15892	0.111059	2.74508				4.15892	0.111059	2.74508				4.15892	0.111059	2.74508				4.15892	0.111059	2.74508				4.15892	0.111059	2.74508				4.15892	0.111059	2.74508				4.15892	0.111059	2.74508				4.15892	0.111059	2.74508				4.15892
	9.36382	5.89536	2.74508				9.36382	5.89536	2.74508				9.36382	5.89536	2.74508				9.36382	5.89536	2.74508				9.36382	5.89536	2.74508				9.36382	5.89536	2.74508				9.36382	5.89536	2.74508				9.36382	5.89536	2.74508				9.36382
	4.15892	3.96722	2.74508				4.15892	3.96722	2.74508				4.15892	3.96722	2.74508				4.15892	3.96722	2.74508				4.15892	3.96722	2.74508				4.15892	3.96722	2.74508				4.15892	3.96722	2.74508				4.15892	3.96722	2.74508				4.15892
	9.36382	9.75152	2.74508				9.36382	9.75152	2.74508				9.36382	9.75152	2.74508				9.36382	9.75152	2.74508				9.36382	9.75152	2.74508				9.36382	9.75152	2.74508				9.36382	9.75152	2.74508				9.36382	9.75152	2.74508				9.36382
	4.15892	7.82338	2.74508				4.15892	7.82338	2.74508				4.15892	7.82338	2.74508				4.15892	7.82338	2.74508				4.15892	7.82338	2.74508				4.15892	7.82338	2.74508				4.15892	7.82338	2.74508				4.15892	7.82338	2.74508				4.15892
	7.11853	0.111059	3.64039				7.11853	0.111059	3.64039				7.11853	0.111059	3.64039				7.11853	0.111059	3.64039				7.11853	0.111059	3.64039				7.11853	0.111059	3.64039				7.11853	0.111059	3.64039				7.11853	0.111059	3.64039				7.11853
	1.91363	2.03908	3.64039				1.91363	2.03908	3.64039				1.91363	2.03908	3.64039				1.91363	2.03908	3.64039				1.91363	2.03908	3.64039				1.91363	2.03908	3.64039				1.91363	2.03908	3.64039				1.91363	2.03908	3.64039				1.91363
	7.11853	3.96722	3.64039				7.11853	3.96722	3.64039				7.11853	3.96722	3.64039				7.11853	3.96722	3.64039				7.11853	3.96722	3.64039				7.11853	3.96722	3.64039				7.11853	3.96722	3.64039				7.11853	3.96722	3.64039				7.11853
	1.91363	5.89536	3.64039				1.91363	5.89536	3.64039				1.91363	5.89536	3.64039				1.91363	5.89536	3.64039				1.91363	5.89536	3.64039				1.91363	5.89536	3.64039				1.91363	5.89536	3.64039				1.91363	5.89536	3.64039				1.91363
	7.11853	7.82338	3.64039				7.11853	7.82338	3.64039				7.11853	7.82338	3.64039				7.11853	7.82338	3.64039				7.11853	7.82338	3.64039				7.11853	7.82338	3.64039				7.11853	7.82338	3.64039				7.11853	7.82338	3.64039				7.11853
	1.91363	9.75152	3.64039				1.91363	9.75152	3.64039				1.91363	9.75152	3.64039				1.91363	9.75152	3.64039				1.91363	9.75152	3.64039				1.91363	9.75152	3.64039				1.91363	9.75152	3.64039				1.91363	9.75152	3.64039				1.91363
	0.38256	2.03908	6.32679				0.38256	2.03908	6.32679				0.38256	2.03908	6.32679				0.38256	2.03908	6.32679				0.38256	2.03908	6.32679				0.38256	2.03908	6.32679				0.38256	2.03908	6.32679				0.38256	2.03908	6.32679				0.38256
	5.58746	0.111059	6.32679				5.58746	0.111059	6.32679				5.58746	0.111059	6.32679				5.58746	0.111059	6.32679				5.58746	0.111059	6.32679				5.58746	0.111059	6.32679				5.58746	0.111059	6.32679				5.58746	0.111059	6.32679				5.58746
	0.38256	5.89536	6.32679				0.38256	5.89536	6.32679				0.38256	5.89536	6.32679				0.38256	5.89536	6.32679				0.38256	5.89536	6.32679				0.38256	5.89536	6.32679				0.38256	5.89536	6.32679				0.38256	5.89536	6.32679				0.38256
	5.58746	3.96722	6.32679				5.58746	3.96722	6.32679				5.58746	3.96722	6.32679				5.58746	3.96722	6.32679				5.58746	3.96722	6.32679				5.58746	3.96722	6.32679				5.58746	3.96722	6.32679				5.58746	3.96722	6.32679				5.58746
	0.38256	9.75152	6.32679				0.38256	9.75152	6.32679				0.38256	9.75152	6.32679				0.38256	9.75152	6.32679				0.38256	9.75152	6.32679				0.38256	9.75152	6.32679				0.38256	9.75152	6.32679				0.38256	9.75152	6.32679				0.38256
	5.58746	7.82338	6.32679				5.58746	7.82338	6.32679				5.58746	7.82338	6.32679				5.58746	7.82338	6.32679				5.58746	7.82338	6.32679				5.58746	7.82338	6.32679				5.58746	7.82338	6.32679				5.58746	7.82338	6.32679				5.58746
	8.51203	0.108599	7.17183				8.51296	0.107686	7.17206				8.51153	0.106107	7.1776				8.51189	0.10595	7.18772				8.51363	0.108739	7.18267				8.51348	0.107336	7.18493				8.51371	0.106634	7.18689				8.51357	0.106539	7.18637				8.51372
	3.31013	2.03253	7.16457				3.30883	2.0327	7.16675				3.30627	2.03275	7.17154				3.3048	2.03361	7.18464				3.30457	2.03367	7.18122				3.30483	2.03494	7.18042				3.30584	2.03438	7.18272				3.30867	2.0352	7.18059				3.30741
	8.53085	3.96334	7.1652				8.53045	3.96442	7.17083				8.52713	3.96257	7.18316				8.52193	3.96268	7.21125				8.51946	3.96283	7.20507				8.51651	3.96214	7.20979				8.51786	3.96303	7.21311				8.5149	3.96404	7.21108				8.52144
	3.32072	5.89104	7.15737				3.32514	5.89179	7.15671				3.32383	5.89079	7.15828				3.32004	5.89104	7.17244				3.31666	5.89022	7.17045				3.3135	5.89112	7.17133				3.31076	5.8898	7.17894				3.30591	5.89079	7.18477				3.31034
	8.52952	7.82768	7.16545				8.53021	7.82756	7.16883				8.52632	7.82739	7.1718				8.51886	7.82597	7.18287				8.51796	7.82859	7.17479				8.51411	7.82607	7.18074				8.51327	7.82354	7.18516				8.51198	7.81856	7.18781				8.51244
	3.30852	9.75152	7.16681				3.30689	9.75117	7.17029				3.30575	9.75113	7.17306				3.30381	9.75016	7.18447				3.30436	9.74939	7.18076				3.30442	9.74952	7.18158				3.30406	9.74787	7.18544				3.30444	9.74746	7.18564				3.30448
	1.85627	2.02323	10.0159				1.8708	2.03125	10.0191				1.87415	2.03788	10.0311				1.86328	2.0458	10.046				1.87118	2.04069	10.0423				1.87281	2.03269	10.0424				1.87654	2.02339	10.0446				1.87675	2.01276	10.0361				1.87401
	7.0786	0.101925	10.0315				7.09908	0.0917431	10.0362				7.10294	0.0878916	10.0437				7.09748	0.0904463	10.0519				7.0879	0.0916413	10.044				7.08056	0.0977624	10.0437				7.07664	0.100586	10.0427				7.07396	0.114994	10.0402				7.0787
	1.8754	5.89074	9.98108				1.90677	5.88755	9.97093				1.90712	5.89054	9.97108				1.89522	5.88631	9.98829				1.8852	5.88637	9.99723				1.87227	5.89146	10.0096				1.86314	5.90281	10.0246				1.86505	5.90786	10.0466				1.86644
	7.033	3.90539	9.97327				7.04974	3.88667	9.98287				7.0501	3.89586	9.98963				7.04487	3.90997	10.0076				7.04391	3.93788	10.0068				7.05046	3.95423	10.0199				7.04919	3.96122	10.0161				7.07253	3.97539	10.0275				7.05937
	1.86175	9.75723	10.0205				1.89299	9.76705	10.0309				1.90443	9.7719	10.0387				1.90184	9.77032	10.051				1.90308	9.77143	10.049				1.89751	9.76354	10.049				1.8928	9.75862	10.0521				1.87675	9.7463	10.0469				1.88491
	7.03504	7.86733	9.97602				7.07315	7.84469	9.99504				7.08111	7.81576	10.0067				7.07278	7.79878	10.025				7.06454	7.78273	10.0216				7.06626	7.78312	10.0356				7.06923	7.79793	10.0415				7.06975	7.82851	10.0422				7.07564
	9.89386	0.104516	10.7075				9.91895	0.118414	10.6962				9.92704	0.126585	10.6945				9.92925	0.130461	10.6957				9.91914	0.125344	10.6942				9.91348	0.106628	10.6973				9.91168	0.0974469	10.6961				9.91143	0.0896939	10.6918				9.91744
	4.67849	2.01562	10.6885				4.6911	2.0081	10.6856				4.6976	2.00678	10.6838				4.69819	2.01058	10.6822				4.70325	2.01608	10.6839				4.70514	2.02529	10.6816				4.70891	2.02907	10.6787				4.711	2.03985	10.674				4.70967
	9.93441	3.96291	10.6894				9.94503	3.97956	10.6962				9.9459	3.98623	10.7103				9.92355	4.00413	10.7587				9.92758	3.97135	10.7505				9.93099	3.92562	10.7556				9.95288	3.91056	10.738				9.98368	3.92394	10.7247				9.97714
	4.67731	5.88366	10.6933				4.70694	5.87701	10.6957				4.70781	5.87513	10.6928				4.70779	5.87498	10.6841				4.69819	5.87599	10.6848				4.69154	5.8821	10.679				4.69288	5.88836	10.6749				4.70331	5.90086	10.6773				4.70325
	9.93565	7.83232	10.6917				9.97948	7.84982	10.6695				9.98806	7.86355	10.6543				9.97532	7.86741	10.6414				9.96611	7.87959	10.6304				9.94754	7.87217	10.6546				9.92952	7.86258	10.6694				9.90961	7.82815	10.6915				9.92108
	4.68159	9.75378	10.6919				4.71047	9.74513	10.6917				4.72511	9.74065	10.6877				4.72741	9.74193	10.6875				4.72864	9.73906	10.689				4.72468	9.74133	10.689				4.72252	9.74423	10.6876				4.71195	9.75605	10.6835				4.71987
	6.02696	0.111059	2.00002				6.02696	0.111059	2.00002				6.02696	0.111059	2.00002				6.02696	0.111059	2.00002				6.02696	0.111059	2.00002				6.02696	0.111059	2.00002				6.02696	0.111059	2.00002				6.02696	0.111059	2.00002				6.02696
	0.822062	2.03908	2.00002				0.822062	2.03908	2.00002				0.822062	2.03908	2.00002				0.822062	2.03908	2.00002				0.822062	2.03908	2.00002				0.822062	2.03908	2.00002				0.822062	2.03908	2.00002				0.822062	2.03908	2.00002				0.822062
	6.02696	3.96722	2.00002				6.02696	3.96722	2.00002				6.02696	3.96722	2.00002				6.02696	3.96722	2.00002				6.02696	3.96722	2.00002				6.02696	3.96722	2.00002				6.02696	3.96722	2.00002				6.02696	3.96722	2.00002				6.02696
	0.822062	5.89536	2.00002				0.822062	5.89536	2.00002				0.822062	5.89536	2.00002				0.822062	5.89536	2.00002				0.822062	5.89536	2.00002				0.822062	5.89536	2.00002				0.822062	5.89536	2.00002				0.822062	5.89536	2.00002				0.822062
	6.02696	7.82338	2.00002				6.02696	7.82338	2.00002				6.02696	7.82338	2.00002				6.02696	7.82338	2.00002				6.02696	7.82338	2.00002				6.02696	7.82338	2.00002				6.02696	7.82338	2.00002				6.02696	7.82338	2.00002				6.02696
	0.822062	9.75152	2.00002				0.822062	9.75152	2.00002				0.822062	9.75152	2.00002				0.822062	9.75152	2.00002				0.822062	9.75152	2.00002				0.822062	9.75152	2.00002				0.822062	9.75152	2.00002				0.822062	9.75152	2.00002				0.822062
	3.78167	2.03908	2.89557				3.78167	2.03908	2.89557				3.78167	2.03908	2.89557				3.78167	2.03908	2.89557				3.78167	2.03908	2.89557				3.78167	2.03908	2.89557				3.78167	2.03908	2.89557				3.78167	2.03908	2.89557				3.78167
	8.98657	0.111059	2.89557				8.98657	0.111059	2.89557				8.98657	0.111059	2.89557				8.98657	0.111059	2.89557				8.98657	0.111059	2.89557				8.98657	0.111059	2.89557				8.98657	0.111059	2.89557				8.98657	0.111059	2.89557				8.98657
	3.78167	5.89536	2.89557				3.78167	5.89536	2.89557				3.78167	5.89536	2.89557				3.78167	5.89536	2.89557				3.78167	5.89536	2.89557				3.78167	5.89536	2.89557				3.78167	5.89536	2.89557				3.78167	5.89536	2.89557				3.78167
	8.98657	3.96722	2.89557				8.98657	3.96722	2.89557				8.98657	3.96722	2.89557				8.98657	3.96722	2.89557				8.98657	3.96722	2.89557				8.98657	3.96722	2.89557				8.98657	3.96722	2.89557				8.98657	3.96722	2.89557				8.98657
	3.78167	9.75152	2.89557				3.78167	9.75152	2.89557				3.78167	9.75152	2.89557				3.78167	9.75152	2.89557				3.78167	9.75152	2.89557				3.78167	9.75152	2.89557				3.78167	9.75152	2.89557				3.78167	9.75152	2.89557				3.78167
	8.98657	7.82338	2.89557				8.98657	7.82338	2.89557				8.98657	7.82338	2.89557				8.98657	7.82338	2.89557				8.98657	7.82338	2.89557				8.98657	7.82338	2.89557				8.98657	7.82338	2.89557				8.98657	7.82338	2.89557				8.98657
	7.49589	2.03908	3.4899				7.49589	2.03908	3.4899				7.49589	2.03908	3.4899				7.49589	2.03908	3.4899				7.49589	2.03908	3.4899				7.49589	2.03908	3.4899				7.49589	2.03908	3.4899				7.49589	2.03908	3.4899				7.49589
	2.29099	0.111059	3.4899				2.29099	0.111059	3.4899				2.29099	0.111059	3.4899				2.29099	0.111059	3.4899				2.29099	0.111059	3.4899				2.29099	0.111059	3.4899				2.29099	0.111059	3.4899				2.29099	0.111059	3.4899				2.29099
	7.49589	5.89536	3.4899				7.49589	5.89536	3.4899				7.49589	5.89536	3.4899				7.49589	5.89536	3.4899				7.49589	5.89536	3.4899				7.49589	5.89536	3.4899				7.49589	5.89536	3.4899				7.49589	5.89536	3.4899				7.49589
	2.29099	3.96722	3.4899				2.29099	3.96722	3.4899				2.29099	3.96722	3.4899				2.29099	3.96722	3.4899				2.29099	3.96722	3.4899				2.29099	3.96722	3.4899				2.29099	3.96722	3.4899				2.29099	3.96722	3.4899				2.29099
	7.49589	9.75152	3.4899				7.49589	9.75152	3.4899				7.49589	9.75152	3.4899				7.49589	9.75152	3.4899				7.49589	9.75152	3.4899				7.49589	9.75152	3.4899				7.49589	9.75152	3.4899				7.49589	9.75152	3.4899				7.49589
	2.29099	7.82338	3.4899				2.29099	7.82338	3.4899				2.29099	7.82338	3.4899				2.29099	7.82338	3.4899				2.29099	7.82338	3.4899				2.29099	7.82338	3.4899				2.29099	7.82338	3.4899				2.29099	7.82338	3.4899				2.29099
	5.25049	0.111059	4.38545				5.25049	0.111059	4.38545				5.25049	0.111059	4.38545				5.25049	0.111059	4.38545				5.25049	0.111059	4.38545				5.25049	0.111059	4.38545				5.25049	0.111059	4.38545				5.25049	0.111059	4.38545				5.25049
	0.0455949	2.03908	4.38545				0.0455949	2.03908	4.38545				0.0455949	2.03908	4.38545				0.0455949	2.03908	4.38545				0.0455949	2.03908	4.38545				0.0455949	2.03908	4.38545				0.0455949	2.03908	4.38545				0.0455949	2.03908	4.38545				0.0455949
	5.25049	3.96722	4.38545				5.25049	3.96722	4.38545				5.25049	3.96722	4.38545				5.25049	3.96722	4.38545				5.25049	3.96722	4.38545				5.25049	3.96722	4.38545				5.25049	3.96722	4.38545				5.25049	3.96722	4.38545				5.25049
	0.0455949	5.89536	4.38545				0.0455949	5.89536	4.38545				0.0455949	5.89536	4.38545				0.0455949	5.89536	4.38545				0.0455949	5.89536	4.38545				0.0455949	5.89536	4.38545				0.0455949	5.89536	4.38545				0.0455949	5.89536	4.38545				0.0455949
	5.25049	7.82338	4.38545				5.25049	7.82338	4.38545				5.25049	7.82338	4.38545				5.25049	7.82338	4.38545				5.25049	7.82338	4.38545				5.25049	7.82338	4.38545				5.25049	7.82338	4.38545				5.25049	7.82338	4.38545				5.25049
	0.0455949	9.75152	4.38545				0.0455949	9.75152	4.38545				0.0455949	9.75152	4.38545				0.0455949	9.75152	4.38545				0.0455949	9.75152	4.38545				0.0455949	9.75152	4.38545				0.0455949	9.75152	4.38545				0.0455949	9.75152	4.38545				0.0455949
	7.4555	0.111059	5.58173				7.4555	0.111059	5.58173				7.4555	0.111059	5.58173				7.4555	0.111059	5.58173				7.4555	0.111059	5.58173				7.4555	0.111059	5.58173				7.4555	0.111059	5.58173				7.4555	0.111059	5.58173				7.4555
	2.2506	2.03908	5.58173				2.2506	2.03908	5.58173				2.2506	2.03908	5.58173				2.2506	2.03908	5.58173				2.2506	2.03908	5.58173				2.2506	2.03908	5.58173				2.2506	2.03908	5.58173				2.2506	2.03908	5.58173				2.2506
	7.4555	3.96722	5.58173				7.4555	3.96722	5.58173				7.4555	3.96722	5.58173				7.4555	3.96722	5.58173				7.4555	3.96722	5.58173				7.4555	3.96722	5.58173				7.4555	3.96722	5.58173				7.4555	3.96722	5.58173				7.4555
	2.2506	5.89536	5.58173				2.2506	5.89536	5.58173				2.2506	5.89536	5.58173				2.2506	5.89536	5.58173				2.2506	5.89536	5.58173				2.2506	5.89536	5.58173				2.2506	5.89536	5.58173				2.2506	5.89536	5.58173				2.2506
	7.4555	7.82338	5.58173				7.4555	7.82338	5.58173				7.4555	7.82338	5.58173				7.4555	7.82338	5.58173				7.4555	7.82338	5.58173				7.4555	7.82338	5.58173				7.4555	7.82338	5.58173				7.4555	7.82338	5.58173				7.4555
	2.2506	9.75152	5.58173				2.2506	9.75152	5.58173				2.2506	9.75152	5.58173				2.2506	9.75152	5.58173				2.2506	9.75152	5.58173				2.2506	9.75152	5.58173				2.2506	9.75152	5.58173				2.2506	9.75152	5.58173				2.2506
	5.2101	2.03908	6.47728				5.2101	2.03908	6.47728				5.2101	2.03908	6.47728				5.2101	2.03908	6.47728				5.2101	2.03908	6.47728				5.2101	2.03908	6.47728				5.2101	2.03908	6.47728				5.2101	2.03908	6.47728				5.2101
	0.0052049	0.111059	6.47728				0.0052049	0.111059	6.47728				0.0052049	0.111059	6.47728				0.0052049	0.111059	6.47728				0.0052049	0.111059	6.47728				0.0052049	0.111059	6.47728				0.0052049	0.111059	6.47728				0.0052049	0.111059	6.47728				0.0052049
	5.2101	5.89536	6.47728				5.2101	5.89536	6.47728				5.2101	5.89536	6.47728				5.2101	5.89536	6.47728				5.2101	5.89536	6.47728				5.2101	5.89536	6.47728				5.2101	5.89536	6.47728				5.2101	5.89536	6.47728				5.2101
	0.0052049	3.96722	6.47728				0.0052049	3.96722	6.47728				0.0052049	3.96722	6.47728				0.0052049	3.96722	6.47728				0.0052049	3.96722	6.47728				0.0052049	3.96722	6.47728				0.0052049	3.96722	6.47728				0.0052049	3.96722	6.47728				0.0052049
	5.2101	9.75152	6.47728				5.2101	9.75152	6.47728				5.2101	9.75152	6.47728				5.2101	9.75152	6.47728				5.2101	9.75152	6.47728				5.2101	9.75152	6.47728				5.2101	9.75152	6.47728				5.2101	9.75152	6.47728				5.2101
	0.0052049	7.82338	6.47728				0.0052049	7.82338	6.47728				0.0052049	7.82338	6.47728				0.0052049	7.82338	6.47728				0.0052049	7.82338	6.47728				0.0052049	7.82338	6.47728				0.0052049	7.82338	6.47728				0.0052049	7.82338	6.47728				0.0052049
	8.92789	2.04107	7.08728				8.92746	2.04231	7.08625				8.92616	2.04161	7.0826				8.92695	2.03972	7.07761				8.92769	2.03876	7.07531				8.92854	2.03754	7.0748				8.92902	2.03664	7.07053				8.92911	2.03731	7.07192				8.93166
	3.71966	0.109446	7.06214				3.72141	0.109231	7.06506				3.72137	0.108976	7.06265				3.72271	0.108929	7.05826				3.72178	0.108592	7.06033				3.72188	0.108671	7.06029				3.72245	0.108813	7.05936				3.72083	0.109207	7.05427				3.72241
	8.9348	5.89754	7.09721				8.936	5.89939	7.10093				8.93548	5.89991	7.09907				8.93548	5.90114	7.09554				8.93496	5.90054	7.09677				8.9348	5.89964	7.09639				8.93497	5.89947	7.0935				8.92837	5.89464	7.06863				8.93083
	3.72686	3.96424	7.07676				3.72672	3.96388	7.07479				3.72502	3.96395	7.07044				3.72186	3.96338	7.06318				3.72174	3.96374	7.06781				3.71996	3.96469	7.06705				3.71805	3.96452	7.06525				3.72201	3.96526	7.07144				3.71945
	8.92597	9.74771	7.07375				8.92122	9.74767	7.06243				8.9192	9.74857	7.05245				8.92149	9.75203	7.03639				8.92076	9.75393	7.03454				8.92144	9.75271	7.04265				8.92338	9.75278	7.04616				8.925	9.74952	7.061				8.9238
	3.72778	7.82297	7.08586				3.72832	7.82288	7.07701				3.72715	7.82308	7.06727				3.72547	7.82433	7.05774				3.72595	7.82308	7.0661				3.72419	7.82284	7.0635				3.7221	7.82229	7.05865				3.72102	7.82242	7.06065				3.72099
	6.71261	0.103366	8.00617				6.71686	0.0913349	8.01102				6.71442	0.0835369	8.00789				6.71131	0.0816379	7.99574				6.71141	0.0918929	7.99714				6.70904	0.0986143	7.99658				6.70721	0.102289	7.99245				6.70623	0.120152	7.98739				6.70787
	1.49922	2.03124	7.99809				1.50353	2.03871	7.99796				1.50249	2.0419	7.99523				1.49704	2.03912	7.98619				1.49916	2.03797	7.9899				1.49936	2.03646	7.98895				1.49857	2.03584	7.98666				1.49976	2.03317	7.9853				1.49957
	6.71136	3.9745	8.01577				6.71467	3.98428	8.02387				6.70883	3.97521	8.01541				6.70038	3.96166	7.98591				6.70207	3.96059	7.98554				6.70022	3.95876	7.98246				6.69487	3.96194	7.97721				6.69342	3.97048	7.98581				6.69214
	1.50948	5.89441	7.99574				1.52473	5.8954	7.996				1.52434	5.90054	7.98785				1.51742	5.90171	7.9764				1.51101	5.90032	7.98088				1.5034	5.89927	7.98398				1.49778	5.90124	7.985				1.49658	5.89923	7.98663				1.50073
	6.71147	7.80724	8.01649				6.71528	7.7777	8.04113				6.71302	7.78113	8.03837				6.70675	7.80042	8.00868				6.70679	7.80553	8.00343				6.70603	7.81254	7.99834				6.70429	7.81509	7.99139				6.70366	7.82044	7.98662				6.70479
	1.49999	9.75137	7.9995				1.50937	9.74884	8.00061				1.50997	9.75381	7.99706				1.50503	9.75772	7.98891				1.50668	9.75672	7.99117				1.50534	9.75641	7.99024				1.50356	9.75347	7.9872				1.49878	9.74664	7.98622				1.50295
	8.95534	0.0946212	9.13965				8.96836	0.0981392	9.13245				8.96833	0.100977	9.13265				8.96536	0.099996	9.13086				8.96337	0.0994364	9.12918				8.96006	0.0979053	9.13123				8.95937	0.0968554	9.12858				8.95781	0.0922928	9.12656				8.96145
	3.73613	2.01093	9.1242				3.74986	2.01013	9.12305				3.74946	2.01356	9.12407				3.74252	2.0158	9.12161				3.74398	2.01968	9.12434				3.74212	2.02118	9.12428				3.74199	2.01763	9.12194				3.74578	2.01306	9.11754				3.74498
	8.94732	3.9321	9.15623				8.95211	3.93648	9.16298				8.94438	3.94235	9.16979				8.93722	3.95661	9.17046				8.94153	3.93673	9.16738				8.93496	3.93726	9.17011				8.92386	3.94437	9.15958				8.91928	3.96053	9.15945				8.91821
	3.772	5.88039	9.11383				3.80884	5.88659	9.10795				3.80473	5.88823	9.10496				3.78543	5.89031	9.10193				3.76371	5.89097	9.11059				3.74811	5.89511	9.11232				3.74202	5.89731	9.11288				3.7362	5.91107	9.12419				3.75042
	8.94843	7.87362	9.15836				8.9579	7.91092	9.1546				8.95094	7.92716	9.14811				8.94416	7.94015	9.12998				8.93975	7.94091	9.12355				8.93811	7.9219	9.13275				8.94472	7.89611	9.12825				8.94826	7.82723	9.13084				8.95418
	3.7396	9.77098	9.12792				3.75947	9.75867	9.13156				3.76764	9.75148	9.12913				3.76186	9.74909	9.12742				3.75943	9.74995	9.13052				3.75613	9.74635	9.12988				3.75285	9.747	9.12836				3.7482	9.75481	9.12423				3.75269
	6.68451	2.02682	10.1125				6.69843	2.01605	10.1091				6.69192	2.01236	10.1023				6.6716	2.00289	10.0875				6.67782	2.01609	10.1066				6.67085	2.02343	10.1088				6.66672	2.02701	10.1003				6.67461	2.04136	10.091				6.67362
	1.44659	0.102802	10.122				1.47053	0.111106	10.1025				1.47574	0.117588	10.094				1.47371	0.117579	10.0903				1.47225	0.116134	10.092				1.47036	0.109266	10.0915				1.47279	0.106022	10.0902				1.47307	0.0991181	10.0917				1.47451
	6.76375	5.88537	10.2059				6.81739	5.86775	10.3026				6.78847	5.86588	10.2647				6.70012	5.873	10.1482				6.66471	5.87717	10.0859				6.64878	5.88528	10.0654				6.64875	5.89362	10.0693				6.6714	5.90435	10.0981				6.67524
	1.45851	3.95146	10.101				1.48294	3.95479	10.1072				1.48678	3.95703	10.1185				1.47523	3.96089	10.118				1.46547	3.96128	10.1128				1.44986	3.95708	10.1096				1.44979	3.95698	10.1021				1.4596	3.961	10.0869				1.46009
	6.69136	9.745	10.1312				6.73088	9.72512	10.1676				6.73915	9.71243	10.181				6.7208	9.72042	10.1625				6.71166	9.71774	10.1639				6.70153	9.72226	10.1493				6.69072	9.73346	10.1297				6.66925	9.75484	10.0907				6.67994
	1.4592	7.82955	10.0935				1.49868	7.83924	10.1028				1.51327	7.84839	10.1052				1.50644	7.85509	10.1004				1.48386	7.8495	10.0918				1.47462	7.83879	10.0876				1.47454	7.83728	10.0879				1.46456	7.82329	10.0872				1.47649
	10.4008	2.04772	10.8806				0.0165968	2.04896	10.8803				0.0241907	2.04681	10.8891				0.0229669	2.04308	10.9009				0.01787	2.03839	10.9046				0.0182816	2.01791	10.9198				0.0240511	2.00666	10.9173				0.0317106	2.00897	10.8881				0.0262009
	5.21572	0.102577	10.8689				5.2372	0.0907239	10.8635				5.24314	0.0868466	10.8658				5.23462	0.0864247	10.8721				5.23045	0.0900531	10.8677				5.22607	0.0930104	10.8688				5.22569	0.0982311	10.8724				5.22575	0.112313	10.8818				5.23124
	0.0766549	5.89639	10.7983				0.091888	5.90873	10.7156				0.0750143	5.92077	10.645				0.0530811	5.93706	10.6242				0.0274023	5.93247	10.6906				0.0163151	5.93198	10.786				0.0103491	5.93518	10.8334				0.00516101	5.90718	10.8924				0.0185301
	5.20934	3.95672	10.8206				5.22443	3.94622	10.8181				5.22139	3.94309	10.8293				5.20149	3.93935	10.8419				5.19803	3.94627	10.8479				5.19079	3.95594	10.8492				5.18497	3.96211	10.841				5.20187	3.97174	10.8367				5.20037
	10.4092	9.73455	10.9108				0.0319511	9.74861	10.9074				0.0440632	9.76085	10.9048				0.0409045	9.76302	10.9092				0.0322234	9.76368	10.9142				0.0298592	9.75725	10.9186				0.0315698	9.75772	10.916				0.0292845	9.74736	10.9033				0.036042
	5.21488	7.81513	10.8223				5.24737	7.80451	10.8233				5.25164	7.80005	10.8442				5.24051	7.80853	10.8617				5.23854	7.80367	10.8787				5.2322	7.80852	10.8872				5.22629	7.81718	10.8848				5.22048	7.83065	10.8759				5.22667
	8.25141	0.111324	11.5365				8.2783	0.109716	11.5347				8.28422	0.115406	11.5341				8.28171	0.1157	11.5327				8.27382	0.108268	11.5294				8.26854	0.10514	11.5293				8.26558	0.105068	11.5259				8.26421	0.109687	11.5224				8.26831
	3.04757	2.03235	11.5192				3.06543	2.02488	11.5228				3.07029	2.0229	11.5262				3.06421	2.02087	11.523				3.064	2.02136	11.5223				3.05958	2.02451	11.5193				3.0616	2.02356	11.5179				3.06275	2.03239	11.5104				3.06451
	8.21946	4.00452	11.6018				8.2329	3.91414	11.6215				8.22073	3.89149	11.6229				8.15338	3.90291	11.5728				8.16746	4.03904	11.5565				8.16786	4.04619	11.559				8.14922	4.01843	11.555				8.20044	3.9872	11.5732				8.17099
	3.05973	5.89553	11.5134				3.09038	5.88619	11.5125				3.08443	5.89041	11.5085				3.07013	5.8951	11.5029				3.05512	5.8982	11.5057				3.04413	5.90216	11.5032				3.04419	5.9025	11.5046				3.0562	5.90331	11.5161				3.0576
	8.22499	7.7415	11.6031				8.3248	7.65891	11.6234				8.37013	7.60688	11.6222				8.32987	7.59769	11.5638				8.31762	7.56022	11.5487				8.30439	7.56593	11.5506				8.28336	7.67978	11.5358				8.25891	7.82363	11.5284				8.27403
	3.05265	9.73482	11.5246				3.08378	9.75291	11.5328				3.0952	9.75889	11.5312				3.09111	9.76244	11.5312				3.08666	9.75795	11.5314				3.07805	9.75325	11.5301				3.07602	9.7536	11.53				3.06415	9.74066	11.5211				3.07419
	8.84868	5.857	12.9804				9.14568	5.65574	12.9387				9.44723	5.44937	13.0398				9.68172	5.31286	13.188				9.84812	5.09749	13.272				10.0743	5.02556	13.4342				10.1677	5.10474	13.632				10.2624	5.06611	14.0224				10.1407
	8.0517	5.8705	11.7763				8.21043	5.76671	11.8251				8.41659	5.69834	11.9867				8.62009	5.6859	12.1737				8.88788	5.73761	12.297				9.15258	5.63134	12.403				9.20779	5.33587	12.5173				9.28678	4.75166	12.9397				9.15094
[truncated: 27 more columns]

## Sheet: Figure 4
Figure 4a									Figure 4b				Figure 4c				Figure 4d
10Ni/TiO2-OH			10Ni/TiO2-Ref1			equilibrium							400 °C	Selec. CO	Rate		Time (h)	Conv. CO2	Selec. CO
	Conv. CO2	Selec. CO		Conv. CO2	Selec. CO		Conv. CO2			Selec. CO	Conv. CO2		1	96.6	1.49		1	60.95	98.988
400	20.448	91.9	400	0.197	93.4	400	37.06		Ni/TiO2-OH	98.983	56.318		2	70	1.54		5	59.529	98.804
500	48.013	90.8	500	3.423	94.5	500	49.9		Ni/TiO2-Ref1	87.35	24.43		3	19.7	1.83		9	59.356	98.941
600	59.191	95.6	600	9.621	97.2	600	60.3		Ni/TiO2-Ref1-500	21.3	55.56		4	2	19.16		13	58.806	98.559
													5	90	3.33		17	58.905	99.234
													6	99.9	134		21	59.142	99.212
													7	25	74.4		25	58.745	99.257
													8	79.8	3.87		29	58.118	98.489
													9	95.8	6.4		33	57.929	99.09
													10	15.3	12.6		37	57.565	98.877
													11	14	13.22		41	56.851	98.98
													12	11.5	13.86		45	57.62	98.759
													13	12.9	13.57		49	57.443	99.324
													14	99	13.2		53	57.199	99.45
													15	3	53.3		57	56.92	99.009
													10Ni/TiO2-OH	91.9	233.3		61	57.722	99.057
																	65	56.65	99.15
													500 °C				69	56.893	99.219
													Ni in Cu		39.5		73	57.124	99.209
													Cu‒Zn‒Al		261		77	56.517	99.522
													Cu/CeO2‒hs		334.7		81	57.021	99.084
													Cu/β‒Mo2C		379		85	56.647	98.696
													10Ni/TiO2-OH		873		89	56.318	98.983
																	93	56.568	98.809
																	97	56.873	99.539
																	101	56.862	99.258
																	105	56.487	99.401
																	109	57.064	98.978
																	113	56.244	99.115
																	117	56.667	99.5
																	121	56.5	99.714
																	125	56.284	99.158
																	129	55.703	99.289
																	133	55.201	99.577
																	137	55.821	99.238
																	141	56.072	99.105
																	145	55.995	98.971
																	149	56.186	99.01
																	153	56.104	99.253
																	157	55.791	99.039
																	161	56.297	99.012
																	165	55.999	99.049
																	169	56.518	99.182
																	173	56.458	99.41
																	177	56.081	99.07
																	181	56.245	99.266
																	185	56.261	99.299
																	189	56.175	98.752
																	193	56.749	99.202
																	197	56.104	99.282
																	201	56.087	99.175
																	205	56.011	99.432
																	209	56.142	99.48
																	213	56.457	99.222
																	217	56.766	99.619
																	221	56.324	99.124
																	225	56.644	99.255
																	229	56.273	99.299
																	233	56.655	99.618
																	237	56.359	99.148
																	241	56.792	99.148
																	245	56.601	99.079
																	249	56.825	99.551
																	253	56.301	99.086
																	257	56.111	99.321
																	261	56.356	99.242
																	265	56.997	98.811
																	269	56.783	99.307
																	273	56.48	99.225
																	277	56.741	98.962
																	281	56.342	98.776
																	285	56.588	98.859
																	289	56.713	99.442
																	293	56.427	99.038
																	297	56.37	99.257
																	301	56.38	99.113
																	305	56.242	99.726
																	309	56.888	99.019
																	313	56.699	99.359
																	315	56.831	99.24

## Sheet: Figure 5
Figure 5a										Figure 5b								Figure 5c																										Figure 5d
TiO2-OH		10NiTi-T-500		10NiTi-ref100-500		NiO				10Ni/TiO2-OH-UC		10Ni/TiO2-OH		Quasi in-situ pretreated				TiO2-OH-H2							10Ni/TiO2-OH-H2									10Ni/TiO2-OH-RWGS										UHV-RT		UHV-400 °C		H2-400 °C
Temp. (°C）	lntensity (a.u.)	Temp. (°C）	lntensity (a.u.)	Temp. (°C）	lntensity (a.u.)	Temp. (°C）	lntensity (a.u.)			B. E. (ev)	lntensity (a.u.)	B. E. (ev)	lntensity (a.u.)	B. E. (ev)	lntensity (a.u.)			B. E. (ev)	lntensity (a.u.)	B. E. (ev)	lntensity (a.u.)	B. E. (ev)	lntensity (a.u.)		B. E. (ev)	lntensity (a.u.)	B. E. (ev)	lntensity (a.u.)	B. E. (ev)	lntensity (a.u.)	B. E. (ev)	lntensity (a.u.)		B. E. (ev)	lntensity (a.u.)	B. E. (ev)	lntensity (a.u.)	B. E. (ev)	lntensity (a.u.)	B. E. (ev)	lntensity (a.u.)			Energy (ev)	Intensity (a.u.)	Energy (ev)	Intensity (a.u.)	Energy (ev)	Intensity (a.u.)
29.8	-38	28	59	28.5	307	30.1	138			867	31504	867	5142.21	867	5381.36			2301.27	-0.000200484	1999.15	0	1999.15	0		2300.99	0	1998.87	0	1998.87	0	1998.87	-1.73786e-80		2300.99	-0.00107	1998.87	0	1998.87	0	1998.87	-3.47853e-125			849.001	0.01208	849.001	0.02014	849.057	1.94209e-05
30.4	-46	29.8	-24	30.2	311	32.8	136.4			866.95	31669.4	866.95	4918.31	866.95	5326.51			2299.99	-8.5088e-05	2014.5	-3.90232e-124	2012.89	0		2299.7	3.37225e-05	2014.12	-1.03644e-110	2013.07	0	2011.71	-2.09591e-67		2299.7	-0.000516254	2014.21	-1.00036e-124	2013.15	0	2012.12	-4.64399e-104			849.051	0.02098	849.062	0.01321	849.111	0.0232
31.3	-33	32.3	41	31.8	313	35.5	138			866.9	31895.1	866.9	4846.29	866.9	5399.89			2298.7	0.00021031	2029.84	-8.21942e-101	2026.62	0		2298.42	0.000250776	2029.37	-4.51582e-90	2027.27	-7.98526e-115	2024.55	-1.60159e-55		2298.42	6.85385e-05	2029.55	-2.8079e-101	2027.44	0	2025.36	-6.29895e-85			849.104	0	849.096	0.01166	849.155	0.01354
32.7	-39	34.5	52	33	314	37.7	138.4			866.85	31930.9	866.85	4992.8	866.85	5409.48			2297.42	0.000325706	2045.18	-6.03439e-80	2040.36	-2.1354e-109		2297.13	0.000401164	2044.62	-1.36176e-71	2041.47	-5.30171e-91	2037.39	-7.75452e-45		2297.13	0.000213331	2044.9	-2.66082e-80	2041.72	-1.86705e-110	2038.61	-8.68013e-68			849.152	0.01078	849.15	0.01307	849.2	-0.00382
34.4	-38	36.5	58	34.2	311	39.4	139.2			866.8	31887.6	866.8	5115.36	866.8	5402.8			2296.13	2.11013e-05	2060.53	-1.54419e-61	2054.09	-7.86966e-84		2295.85	0.000343217	2059.87	-2.84208e-55	2055.67	-5.22682e-70	2050.23	-2.37892e-35		2295.85	-3.18762e-05	2060.24	-8.51256e-62	2056.01	-1.51051e-84	2051.86	-1.21525e-52			849.203	0.01065	849.204	0.01218	849.262	-0.00736
36.1	-48	38.1	46	35.2	305	40.7	138.2			866.75	31767.6	866.75	5157.01	866.75	5309.68			2294.85	-0.000403503	2075.87	-1.37735e-45	2067.83	-9.44019e-62		2294.56	0.000123582	2075.12	-4.1053e-41	2069.87	-7.65161e-52	2063.07	-4.62412e-27		2294.56	-0.000397084	2075.58	-9.19421e-46	2070.29	-3.55015e-62	2065.11	-1.72857e-39			849.249	0.01319	849.244	0.01517	849.302	-0.0037
37.8	-42	39.5	43	36.1	299	41.8	136.8			866.7	31531.7	866.7	5036.41	866.7	5286.64			2293.56	-0.000768107	2091.22	-4.28216e-32	2081.57	-3.68598e-43		2293.28	1.80509e-05	2090.37	-4.10417e-29	2084.07	-1.66327e-36	2075.92	-5.69509e-20		2293.28	-0.000712291	2090.93	-3.35257e-32	2084.58	-2.42397e-43	2078.36	-2.49798e-28			849.302	0.01402	849.306	0.00263	849.359	0.00224
39.5	-47	40.6	47	36.9	300	42.6	135.4			866.65	31703.7	866.65	5000.88	866.65	5184.52			2292.28	-0.000832711	2106.56	-4.64041e-21	2095.3	-4.68462e-28		2291.99	-6.24796e-05	2105.62	-2.83973e-19	2098.27	-5.36868e-24	2088.76	-4.44422e-14		2291.99	-0.000957497	2106.27	-4.12717e-21	2098.87	-4.808e-28	2091.61	-3.66753e-19			849.345	0.00789	849.35	0.01015	849.398	0.00817
40.9	-47	41.7	59	37.9	305	43.3	137			866.6	31845.8	866.6	5148.53	866.6	5216.85			2290.99	-0.000597314	2121.9	-1.75277e-12	2109.04	-1.93795e-16		2290.7	-7.63436e-05	2120.87	-1.35988e-11	2112.47	-2.57316e-14	2101.6	-2.19742e-09		2290.7	-0.00114	2121.61	-1.71529e-12	2113.15	-2.7705e-16	2104.85	-5.47066e-12			849.403	0.01035	849.405	0.02424	849.452	0.01462
42.1	-47	42.5	64	38.8	304	44	138.4			866.55	31616.8	866.55	4988.76	866.55	5286.11			2289.7	-0.000121918	2137.25	-2.30764e-06	2122.77	-2.60951e-08		2289.42	-7.35409e-05	2136.12	-4.50711e-06	2126.67	-1.8313e-07	2114.44	-6.88421e-06		2289.42	-0.00124	2136.96	-2.40675e-06	2127.44	-4.63778e-08	2118.1	-8.29061e-07			849.45	0.00585	849.461	0.01475	849.504	0.00702
43.2	-45	43.2	75	39.8	306	44.7	141.8			866.5	31702.9	866.5	5011.83	866.5	5236.9			2288.42	0.000353478	2138.39	-5.26292e-06	2123.72	-7.02642e-08		2288.13	-0.000129072	2137.3	-9.76777e-06	2127.69	-4.44095e-07	2115.6	-1.24607e-05		2288.13	-0.0012	2138.1	-5.50179e-06	2128.41	-1.25837e-07	2119.15	-1.74479e-06			849.51	0.0092	849.499	0.01926	849.555	0.01442
44.3	-46	43.9	86	40.9	309	45.6	142.6			866.45	31711.5	866.45	5161.04	866.45	5299.97			2287.13	0.000768874	2140.6	-2.35379e-05	2125.53	-4.24915e-07		2286.85	-0.000159602	2139.56	-3.98174e-05	2129.66	-2.2205e-06	2117.84	-3.66209e-05		2286.85	-0.00109	2140.3	-2.47108e-05	2130.3	-7.71634e-07	2121.15	-6.74331e-06			849.546	0.00955	849.556	0.01277	849.6	-0.00125
45.5	-47	44.7	89	42.2	318	46.6	142.4			866.4	31643.7	866.4	5157.31	866.4	5245.59			2285.85	0.00082427	2142.69	-8.75216e-05	2127.25	-2.05838e-06		2285.56	8.4867e-05	2141.71	-0.000136497	2131.53	-9.10461e-06	2119.97	-9.42328e-05		2285.56	-0.00107	2142.39	-9.22255e-05	2132.08	-3.78379e-06	2123.06	-2.20611e-05			849.602	0.0196	849.599	0.00206	849.652	0.00862
46.9	-40	45.5	92	43.5	315	47.8	145			866.35	31715.7	866.35	5041.55	866.35	5293.14			2284.56	0.000639665	2144.67	-0.000275666	2128.88	-8.16865e-06		2284.28	0.000621003	2143.74	-0.000400453	2133.3	-3.12338e-05	2121.98	-0.000215178		2284.28	-0.00127	2144.36	-0.000291427	2133.77	-1.51766e-05	2124.86	-6.21336e-05			849.644	0.00196	849.66	0.01928	849.702	0.01324
48.3	-41	46.3	97	44.8	314	49.1	144.4			866.3	31928.4	866.3	4945.45	866.3	5264.01			2283.28	0.000215063	2146.54	-0.000748253	2130.43	-2.7112e-05		2282.99	0.00114	2145.67	-0.00102	2134.97	-9.13226e-05	2123.89	-0.000441472		2282.99	-0.00159	2146.24	-0.000793276	2135.37	-5.08405e-05	2126.57	-0.000153011			849.71	0.01244	849.711	0.01005	849.748	0.01468
49.8	-47	47.2	106	46.2	318	50.5	145.4			866.25	31972	866.25	5029.17	866.25	5309.15			2281.99	-0.000209541	2148.31	-0.00178	2131.88	-7.6706e-05		2281.7	0.00123	2147.48	-0.0023	2136.56	-0.00023148	2125.69	-0.000823127		2281.7	-0.00181	2148	-0.00189	2136.88	-0.000144999	2128.18	-0.000334213			849.748	0.01427	849.745	-0.00195	849.793	-0.02796
51.4	-50	48.3	110	47.6	322	51.8	148			866.2	31695.2	866.2	5073.83	866.2	5251.66			2280.7	-0.000574145	2149.98	-0.00375	2133.26	-0.000188252		2280.42	0.000821078	2149.2	-0.00464	2138.05	-0.000516679	2127.38	-0.00141		2280.42	-0.00182	2149.67	-0.004	2138.31	-0.000358333	2129.7	-0.000656043			849.803	0.00374	849.8	0.01488	849.85	-0.01083
53	-47	49.4	109	49	321	53	147.4			866.15	31934.1	866.15	5128.23	866.15	5253.12			2279.42	-0.000578749	2151.55	-0.00714	2134.55	-0.000407233		2279.13	0.000182214	2150.81	-0.00848	2139.45	-0.00103	2128.98	-0.00224		2279.13	-0.00168	2151.24	-0.00761	2139.65	-0.00077979	2131.13	-0.00117			849.844	0.0158	849.854	0.0268	849.9	-0.01922
54.4	-51	50.6	115	50.4	323	54.2	147.4			866.1	31970	866.1	5065.09	866.1	5361.43			2278.13	-0.000163354	2153.02	-0.01236	2135.76	-0.000787921		2277.85	-0.000314984	2152.32	-0.01419	2140.77	-0.00186	2130.48	-0.00332		2277.85	-0.00139	2152.71	-0.01321	2140.91	-0.00152	2132.47	-0.00192			849.906	0.00942	849.905	0.01992	849.956	-0.00754
55.8	-44	51.8	117	51.7	317	55.4	148.2			866.05	31604.9	866.05	5015.33	866.05	5228.76			2276.85	0.000372042	2154.4	-0.01973	2136.9	-0.00138		2276.56	-0.000503847	2153.74	-0.022	2142.01	-0.00307	2131.89	-0.00465		2276.56	-0.000989983	2154.09	-0.02111	2142.09	-0.00267	2133.73	-0.00293			849.946	0.01141	849.95	0.0124	849.997	0.01654
57.1	-46	53.1	120	53.1	316	56.6	151.2			866	31548.2	866	5027.89	866	5273.67			2275.56	0.00078744	2155.7	-0.02931	2137.97	-0.00222		2275.28	-0.000409378	2155.07	-0.0319	2143.16	-0.0047	2133.2	-0.00618		2275.28	-0.000615191	2155.38	-0.0314	2143.19	-0.00431	2134.91	-0.00419			850.008	0.01191	849.998	0.01877	850.051	0.00889
58.4	-50	54.4	121	54.5	318	57.8	150.8			865.95	31201.6	865.95	5018.99	865.95	5338.04			2274.28	0.000842836	2156.91	-0.04089	2138.96	-0.00332		2273.99	-0.000148242	2156.31	-0.0436	2144.24	-0.00672	2134.43	-0.00786		2273.99	-0.000370398	2156.59	-0.04385	2144.22	-0.00646	2136.01	-0.00566			850.042	0.01985	850.052	0.00253	850.1	0.00514
59.7	-43	55.7	118	55.9	316	59	152.8			865.9	31784.5	865.9	4939.54	865.9	5224.2			2272.99	0.000658232	2158.03	-0.05404	2139.89	-0.00464		2272.71	0.000104561	2157.47	-0.05662	2145.25	-0.00907	2135.57	-0.00961		2272.71	-0.000265605	2157.71	-0.05799	2145.18	-0.00905	2137.03	-0.00728			850.105	0.01108	850.099	0.0089	850.158	0.01931
61.1	-49	57	122	57.3	324	60.3	152.2			865.85	31715	865.85	4930.84	865.85	5243.8			2271.71	0.000473627	2159.07	-0.06812	2140.75	-0.00612		2271.42	0.000204651	2158.54	-0.07036	2146.18	-0.01163	2136.63	-0.01135		2271.42	-0.000220773	2158.75	-0.07315	2146.07	-0.01197	2137.98	-0.00897			850.147	0.01829	850.155	-0.000523945	850.194	0.0137
62.5	-47	58.3	129	58.7	321	61.7	154.8			865.8	31905.1	865.8	5004.57	865.8	5343.12			2270.42	0.000169023	2160.04	-0.08246	2141.55	-0.0077		2270.13	0.000158398	2159.53	-0.08417	2147.05	-0.01428	2137.62	-0.01302		2270.13	-0.000215812	2159.72	-0.08859	2146.9	-0.01509	2138.86	-0.01066			850.206	0.00648	850.199	0.01209	850.251	-0.00724
64	-55	59.6	128	60.1	323	63.1	155.4			865.75	32182.4	865.75	5153.52	865.75	5380.44			2269.13	-0.000315581	2160.93	-0.09643	2142.28	-0.0093		2268.85	6.21448e-05	2160.45	-0.09748	2147.84	-0.0169	2138.52	-0.01457		2268.85	-0.00040085	2160.61	-0.10364	2147.66	-0.01824	2139.68	-0.01228			850.245	0.01156	850.249	0.02554	850.3	0.01335
65.5	-53	61	134	61.6	326	64.5	158			865.7	32219.6	865.7	5176.96	865.7	5336.37			2267.85	-0.00104	2161.75	-0.10949	2142.96	-0.01083		2267.56	-5.91085e-05	2161.29	-0.10982	2148.58	-0.01937	2139.36	-0.01597		2267.56	-0.000755888	2161.43	-0.11773	2148.36	-0.02127	2140.42	-0.01377			850.304	0.01749	850.303	0.02357	850.357	0.02821
67	-51	62.2	136	63	323	66	157.2			865.65	31847.8	865.65	5091.66	865.65	5331.72			2266.56	-0.00164	2162.51	-0.12127	2143.58	-0.01224		2266.28	-0.000280362	2162.06	-0.12087	2149.25	-0.02162	2140.12	-0.01719		2266.28	-0.00123	2162.18	-0.13044	2149.01	-0.02407	2141.11	-0.0151			850.35	0.0153	850.353	0.02899	850.403	-0.05653
68.5	-46	63.6	141	64.4	328	67.3	158.6			865.6	31805.9	865.6	5138.85	865.6	5266.21			2265.28	-0.00189	2163.19	-0.13156	2144.14	-0.0135		2264.99	-0.000626615	2162.77	-0.13047	2149.87	-0.02359	2140.82	-0.01822		2264.99	-0.00184	2162.86	-0.14154	2149.59	-0.02657	2141.74	-0.01625			850.405	0.00992	850.404	0.01312	850.454	-0.03314
69.9	-53	64.9	142	65.9	330	68.7	161.2			865.55	32423.4	865.55	5079.73	865.55	5071.86			2263.99	-0.00153	2163.82	-0.14029	2144.66	-0.01459		2263.71	-0.000906202	2163.41	-0.13857	2150.42	-0.02528	2141.46	-0.01909		2263.71	-0.00242	2163.49	-0.15095	2150.13	-0.02871	2142.3	-0.01722			850.446	0.011	850.447	0.02076	850.498	-0.00125
71.4	-47	66.2	148	67.3	331	70	163			865.5	32264.3	865.5	5125.62	865.5	5213.15			2262.71	-0.0006386	2164.38	-0.14748	2145.12	-0.01549		2262.42	-0.000860788	2163.99	-0.14523	2150.93	-0.02668	2142.03	-0.01979		2262.42	-0.00268	2164.05	-0.15871	2150.61	-0.0305	2142.82	-0.01802			850.506	0.01814	850.505	0.01109	850.554	0.01409
72.8	-50	67.6	151	68.8	332	71.4	163.2			865.45	32227	865.45	5132.28	865.45	5419.65			2261.42	0.000256796	2164.89	-0.15326	2145.54	-0.01622		2261.13	-0.000473708	2164.51	-0.15056	2151.38	-0.0278	2142.55	-0.02034		2261.13	-0.00239	2164.56	-0.16495	2151.04	-0.03196	2143.28	-0.01866			850.548	0.00914	850.549	0.01025	850.604	0.00445
74.2	-51	69	158	70.3	337	72.8	165.4			865.4	32174.8	865.4	5100	865.4	5392.4			2260.13	0.000792193	2165.35	-0.15779	2145.92	-0.0168		2259.85	7.17055e-05	2164.98	-0.15473	2151.79	-0.02868	2143.01	-0.02077		2259.85	-0.0017	2165.02	-0.16984	2151.43	-0.03311	2143.7	-0.01915			850.603	0.01384	850.602	0.02096	850.651	-0.00329
75.6	-52	70.4	162	71.7	340	74.2	168			865.35	32202.3	865.35	5275.6	865.35	5334.17			2258.85	0.000787589	2165.75	-0.16126	2146.25	-0.01724		2258.56	0.000500452	2165.4	-0.15791	2152.15	-0.02936	2143.42	-0.0211		2258.56	-0.000991157	2165.42	-0.17358	2151.78	-0.03399	2144.07	-0.01953			850.643	0.0159	850.651	0.01204	850.694	-0.02517
77.2	-50	71.8	167	73.2	339	75.7	172.6			865.3	32093.5	865.3	5093.03	865.3	5323.37			2257.56	0.000182985	2166.11	-0.16384	2146.54	-0.01758		2257.28	0.000662532	2165.76	-0.16029	2152.47	-0.02987	2143.79	-0.02134		2257.28	-0.000556195	2165.78	-0.17637	2152.08	-0.03465	2144.39	-0.01981			850.703	0.02103	850.701	0.01377	850.75	0.00094211
78.7	-48	73.2	170	74.6	340	77.1	175.2			865.25	31998.7	865.25	5205.74	865.25	5318.19			2256.28	-0.000467658	2166.42	-0.16572	2146.8	-0.01782		2255.99	0.000591279	2166.08	-0.16201	2152.75	-0.03023	2144.1	-0.02152		2255.99	-0.000321234	2166.09	-0.17839	2152.35	-0.03513	2144.68	-0.02002			850.755	0.02336	850.753	0.0053	850.802	0.00209
80.1	-58	74.7	173	76	341	78.6	174.8			865.2	32338.9	865.2	5222.59	865.2	5281.32			2254.99	-0.000591213	2166.69	-0.16704	2147.03	-0.01799		2254.71	0.000495026	2166.36	-0.16322	2153	-0.03049	2144.38	-0.02164		2254.71	-0.000106272	2166.36	-0.17983	2152.58	-0.03547	2144.92	-0.02016			850.81	0.02158	850.803	0.00906	850.854	-0.00939
81.7	-57	76.1	178	77.4	344	80.2	178.8			865.15	32655	865.15	5148.24	865.15	5400.79			2253.71	-0.000294767	2166.93	-0.16795	2147.22	-0.01811		2253.42	0.000532106	2166.6	-0.16406	2153.2	-0.03067	2144.62	-0.02173		2253.42	0.00016869	2166.59	-0.18081	2152.78	-0.0357	2145.13	-0.02026			850.84	0.02419	850.852	0.01919	850.894	0.00589
83.1	-43	77.6	175	78.9	353	81.7	183			865.1	32474.2	865.1	5166.99	865.1	5432.85			2252.42	1.68033e-06	2167.12	-0.16855	2147.38	-0.01819		2252.14	0.000627519	2166.8	-0.16461	2153.38	-0.03079	2144.82	-0.02178		2252.14	0.000373651	2166.79	-0.18146	2152.95	-0.03586	2145.31	-0.02033			850.905	0.01216	850.893	0.01816	850.953	0.01869
84.6	-42	79	185	80.3	346	83.1	185.8			865.05	32838.7	865.05	5172.07	865.05	5288.99			2251.14	-0.000181874	2167.29	-0.16894	2147.51	-0.01823		2250.85	0.000631266	2166.97	-0.16496	2153.53	-0.03087	2144.98	-0.02182		2250.85	0.000358613	2166.95	-0.18187	2153.09	-0.03596	2145.46	-0.02037			850.942	0.01894	850.955	0.02614	850.994	0.01589
86.1	-46	80.5	192	81.8	346	84.6	188			865	32458.5	865	5163.53	865	5413.73			2249.85	-0.000725428	2167.42	-0.16917	2147.62	-0.01827		2249.56	0.000535013	2167.11	-0.16518	2153.65	-0.03091	2145.12	-0.02184		2249.56	0.000123575	2167.09	-0.18213	2153.2	-0.03602	2145.59	-0.02039			851.006	0.0196	850.998	0.01594	851.053	-0.000598773
87.6	-51	81.9	194	83.3	354	86.1	192.2			864.95	32262.8	864.95	5322.57	864.95	5491.06			2248.56	-0.00109	2167.53	-0.16931	2147.71	-0.01828		2248.28	0.00046376	2167.22	-0.1653	2153.74	-0.03094	2145.23	-0.02185		2248.28	-0.000201464	2167.19	-0.18227	2153.29	-0.03605	2145.68	-0.02041			851.043	0.01377	851.057	0.01959	851.096	-0.01692
89	-51	83.4	189	84.7	360	87.6	198.4			864.9	32575.9	864.9	5122.33	864.9	5386.66			2247.28	-0.00103	2167.61	-0.16938	2147.78	-0.01829		2246.99	0.00045084	2167.31	-0.16537	2153.82	-0.03095	2145.31	-0.02186		2246.99	-0.000406502	2167.28	-0.18235	2153.36	-0.03607	2145.76	-0.02042			851.106	0.0096	851.1	0.02576	851.148	0.01108
90.5	-46	84.9	193	86.2	359	89	202.6			864.85	32686.6	864.85	5132.78	864.85	5304.29			2245.99	-0.000676091	2167.67	-0.16941	2147.83	-0.0183		2245.71	0.000321253	2167.37	-0.1654	2153.87	-0.03096	2145.38	-0.02186		2245.71	-0.000371541	2167.34	-0.18239	2153.42	-0.03608	2145.82	-0.02042			851.144	0.02658	851.15	0.02742	851.207	-0.0119
92	-48	86.4	202	87.6	360	90.5	210.2			864.8	32391.5	864.8	5254.28	864.8	5348.53			2244.71	-0.000379645	2167.72	-0.16943	2147.87	-0.0183		2244.42	0	2167.42	-0.16541	2153.91	-0.03096	2145.42	-0.02186		2244.42	-0.000126579	2167.38	-0.1824	2153.46	-0.03608	2145.86	-0.02042			851.208	0.02309	851.199	0.01066	851.253	-0.00132
93.4	-54	87.8	203	89.1	362	92	217.4			864.75	32292.7	864.75	5342.57	864.75	5203.81			2243.42	-0.000323198	2167.75	-0.16943	2147.9	-0.0183		2243.14	-0.000261508	2167.45	-0.16542	2153.94	-0.03096	2145.45	-0.02186		2243.14	0.000188383	2167.41	-0.18241	2153.48	-0.03609	2145.89	-0.02042			851.249	0.02774	851.246	0.01295	851.302	0.00702
94.9	-45	89.3	204	90.6	371	93.4	222.6			864.7	32648.6	864.7	5139.48	864.7	5366.52			2242.14	-0.000266752	2167.77	-0.16944	2147.91	-0.0183		2241.85	-0.000223016	2167.47	-0.16542	2153.96	-0.03096	2145.47	-0.02186		2241.85	0.000353344	2167.43	-0.18241	2153.5	-0.03609	2145.9	-0.02042			851.306	0.02482	851.3	0.02144	851.344	-0.03086
96.3	-41	90.8	213	91.9	381	94.9	229.2			864.65	32735.8	864.65	5211.75	864.65	5379.57			2240.85	8.96938e-05	2167.78	-0.16944	2147.92	-0.0183		2240.56	6.54762e-05	2167.48	-0.16542	2153.96	-0.03096	2145.48	-0.02186		2240.56	0.000255267	2167.44	-0.18241	2153.51	-0.03609	2145.91	-0.02042			851.349	0.02424	851.357	0.02342	851.404	-0.01184
97.7	-37	92.3	221	93.4	377	96.3	238.8			864.6	32707.2	864.6	5339.54	864.6	5393.64			2239.56	0.00062614	2167.78	-0.16944	2147.92	-0.0183		2239.28	0.000245635	2167.48	-0.16542	2153.97	-0.03096	2145.49	-0.02186		2239.28	-7.95994e-05	2167.45	-0.18241	2153.51	-0.03609	2145.91	-0.02042			851.393	0.02344	851.4	0.02768	851.445	-0.02186
99.2	-46	93.8	225	94.8	381	97.8	249.2			864.55	32735.7	864.55	5352.64	864.55	5467.32			2238.28	0.000982585	2167.78	-0.16944	2147.92	-0.0183		2237.99	0.000109127	2167.48	-0.16542	2153.97	-0.03096	2145.49	-0.02186		2237.99	-0.000474466	2167.45	-0.18241	2153.51	-0.03609	2145.91	-0.02042			851.453	0.02427	851.451	0.01501	851.505	0.00381
100.8	-42	95.2	227	96.2	387	99.3	257			864.5	32638.3	864.5	5209.58	864.5	5353.64			2236.99	0.00116	2167.78	-0.16944	2147.92	-0.0183		2236.71	-0.000210714	2167.48	-0.16542	2153.97	-0.03096	2145.49	-0.02186		2236.71	-0.000779333	2167.45	-0.18241	2153.51	-0.03609	2145.92	-0.02042			851.504	0.03083	851.5	0.03635	851.56	0.01187
102.2	-41	96.7	232	97.7	395	100.7	265.6			864.45	32692.1	864.45	5328.99	864.45	5347.97			2235.71	0.0011	2167.78	-0.16944	2147.93	-0.0183		2235.42	-0.000413889	2167.48	-0.16542	2153.97	-0.03096	2145.49	-0.02186		2235.42	-0.000924199	2167.45	-0.18241	2153.51	-0.03609	2145.92	-0.02042			851.55	0.03467	851.551	0.04101	851.612	0.00652
103.7	-39	98.1	232	99.1	404	102.3	277.8			864.4	32573.6	864.4	5237.96	864.4	5334.29			2234.42	0.00121	2167.79	-0.16944	2147.93	-0.0183		2234.14	-0.000392063	2167.49	-0.16542	2153.98	-0.03096	2145.5	-0.02186		2234.14	-0.000859066	2167.46	-0.18241	2153.52	-0.03609	2145.93	-0.02042			851.601	0.02851	851.601	0.0326	851.656	-0.000319677
105.2	-42	99.6	236	100.6	407	103.8	289.4			864.35	32998.6	864.35	5150.27	864.35	5323.38			2233.14	0.00151	2167.81	-0.16944	2147.95	-0.0183		2232.85	-0.000245238	2167.51	-0.16542	2153.99	-0.03096	2145.52	-0.02186		2232.85	-0.000533933	2167.47	-0.18241	2153.54	-0.03609	2145.94	-0.02042			851.647	0.04309	851.644	0.03775	851.699	0.02395
106.6	-40	101	247	102	415	105.2	302.2			864.3	33262.6	864.3	5174.53	864.3	5319.35			2231.85	0.00174	2167.83	-0.16943	2147.97	-0.0183		2231.57	-0.000140079	2167.53	-0.16541	2154.02	-0.03096	2145.55	-0.02186		2231.57	5.12005e-05	2167.5	-0.18241	2153.56	-0.03608	2145.97	-0.02042			851.7	0.0463	851.707	0.02681	851.751	-0.00517
108	-36	102.5	251	103.5	420	106.6	312.8			864.25	33063.7	864.25	5271.29	864.25	5435.29			2230.57	0.00156	2167.87	-0.16942	2148.01	-0.0183		2230.28	-0.000126587	2167.57	-0.1654	2154.06	-0.03096	2145.59	-0.02186		2230.28	0.000706334	2167.54	-0.18239	2153.59	-0.03608	2146.01	-0.02042			851.76	0.04864	851.75	0.04809	851.796	-0.00724
109.4	-37	104	251	104.9	434	108.1	327			864.2	33115.6	864.2	5163.77	864.2	5415.38			2229.28	0.00114	2167.93	-0.16939	2148.06	-0.01829		2228.99	-0.000129762	2167.63	-0.16538	2154.11	-0.03095	2145.66	-0.02186		2228.99	0.00116	2167.59	-0.18237	2153.64	-0.03607	2146.07	-0.02042			851.8	0.04113	851.803	0.04	851.846	0.0196
110.8	-31	105.4	255	106.4	443	109.5	342.2			864.15	33099	864.15	5218.68	864.15	5326.51			2227.99	0.000714154	2168	-0.16934	2148.12	-0.01828		2227.71	-3.29365e-05	2167.7	-0.16533	2154.18	-0.03094	2145.74	-0.02185		2227.71	0.00131	2167.66	-0.18231	2153.71	-0.03606	2146.14	-0.02041			851.844	0.04585	851.845	0.05293	851.905	0.03551
112.2	-32	106.8	259	107.8	450	110.9	358.2			864.1	33210.9	864.1	5364.25	864.1	5274.92			2226.71	0.0005306	2168.09	-0.16925	2148.21	-0.01827		2226.42	0.000172222	2167.8	-0.16524	2154.27	-0.03092	2145.85	-0.02184		2226.42	0.00126	2167.75	-0.18221	2153.8	-0.03603	2146.24	-0.0204			851.903	0.04042	851.908	0.05339	851.945	0.03971
113.7	-36	108.3	265	109.3	459	112.3	374.6			864.05	33274.8	864.05	5393.09	864.05	5297.69			2225.42	0.000467046	2168.2	-0.16908	2148.32	-0.01824		2225.14	0.000419048	2167.91	-0.16509	2154.38	-0.03088	2145.98	-0.02182		2225.14	0.0012	2167.87	-0.18202	2153.9	-0.03598	2146.36	-0.02037			851.947	0.04683	851.955	0.05441	851.992	0.03206
115.1	-35	109.8	273	110.7	474	113.8	394.6			864	33527.1	864	5347.68	864	5359.32			2224.14	0.000463492	2168.34	-0.1688	2148.45	-0.01819		2223.85	0.00063254	2168.06	-0.16483	2154.51	-0.03082	2146.15	-0.02178		2223.85	0.00108	2168.01	-0.18172	2154.03	-0.03589	2146.51	-0.02033			852.009	0.06014	851.997	0.06326	852.046	0.03363
116.6	-28	111.2	270	112.1	496	115.2	411.2			863.95	33735.5	863.95	5257.64	863.95	5241.86			2222.85	0.000579938	2168.51	-0.16836	2148.6	-0.01812		2222.57	0.000779365	2168.23	-0.16443	2154.68	-0.03071	2146.35	-0.02173		2222.57	0.000787134	2168.17	-0.18125	2154.19	-0.03576	2146.68	-0.02027			852.042	0.06479	852.045	0.07161	852.107	0.06201
118.1	-24	112.7	283	113.5	515	116.7	434			863.9	33581.4	863.9	5166.9	863.9	5375.8			2221.57	0.000756383	2168.71	-0.1677	2148.79	-0.01801		2221.28	0.000817857	2168.43	-0.16382	2154.87	-0.03056	2146.58	-0.02165		2221.28	0.000372267	2168.37	-0.18054	2154.37	-0.03556	2146.89	-0.02017			852.103	0.07384	852.108	0.07915	852.141	0.06334
119.6	-23	114.2	292	115	524	118.2	461			863.85	33390.7	863.85	5143.32	863.85	5348.08			2220.28	0.00081283	2168.94	-0.16674	2149	-0.01785		2219.99	0.000648016	2168.67	-0.16292	2155.09	-0.03034	2146.85	-0.02153		2219.99	0.000126031	2168.6	-0.1795	2154.58	-0.03526	2147.13	-0.02003			852.142	0.06587	852.153	0.08348	852.203	0.10157
121	-30	115.6	299	116.4	544	119.7	489			863.8	33238.1	863.8	5184.19	863.8	5407.04			2218.99	0.000449276	2169.2	-0.16538	2149.25	-0.01762		2218.71	0.000311508	2168.95	-0.16166	2155.35	-0.03002	2147.17	-0.02135		2218.71	0.000297391	2168.86	-0.17803	2154.83	-0.03485	2147.41	-0.01983			852.203	0.08105	852.205	0.10477	852.253	0.09962
122.5	-28	117.2	300	117.9	564	121.2	521.8			863.75	33656.9	863.75	5343.36	863.75	5530.72			2217.71	-0.000154278	2169.51	-0.16349	2149.54	-0.01731		2217.42	0	2169.26	-0.15991	2155.65	-0.02959	2147.53	-0.02112		2217.42	0.000618751	2169.17	-0.17599	2155.11	-0.03428	2147.73	-0.01956			852.243	0.08806	852.251	0.11273	852.303	0.10454
123.9	-20	118.6	298	119.4	586	122.6	556.8			863.7	33791	863.7	5330.95	863.7	5450.36			2216.42	-0.000817832	2169.85	-0.16095	2149.86	-0.01689		2216.14	-5.85647e-05	2169.61	-0.15755	2155.98	-0.029	2147.93	-0.0208		2216.14	0.000730111	2169.51	-0.17325	2155.43	-0.03352	2148.09	-0.01919			852.303	0.11197	852.305	0.14536	852.342	0.12117
125.3	-25	120.1	308	120.8	615	124.1	592.8			863.65	33778.9	863.65	5550.19	863.65	5373.3			2215.14	-0.00124	2170.24	-0.1576	2150.22	-0.01635		2214.85	-5.8796e-05	2170.01	-0.15445	2156.36	-0.02823	2148.39	-0.02038		2214.85	0.000471472	2169.9	-0.16963	2155.79	-0.03252	2148.5	-0.01871			852.338	0.10313	852.344	0.14937	852.401	0.17045
126.8	-16	121.6	319	122.3	625	125.5	629.8			863.6	33357.7	863.6	5430.44	863.6	5440.92			2213.85	-0.0013	2170.67	-0.15328	2150.63	-0.01566		2213.57	-0.000150695	2170.46	-0.15044	2156.78	-0.02725	2148.9	-0.01983		2213.57	2.28311e-05	2170.33	-0.16497	2156.19	-0.03125	2148.96	-0.0181			852.397	0.1229	852.4	0.18149	852.444	0.20142
128.2	-28	123.1	330	123.8	639	126.9	664.6			863.55	33391.7	863.55	5321.59	863.55	5509.45			2212.57	-0.00107	2171.15	-0.14785	2151.08	-0.0148		2212.28	-0.00028426	2170.96	-0.14538	2157.25	-0.02602	2149.47	-0.01915		2212.28	-0.000325809	2170.81	-0.1591	2156.64	-0.02967	2149.46	-0.01732			852.441	0.14049	852.447	0.18806	852.52	0.20764
129.6	-29	124.5	344	125.3	656	128.3	692.8			863.5	33784.2	863.5	5479.42	863.5	5353.94			2211.28	-0.000952048	2171.68	-0.14115	2151.58	-0.01377		2211	-0.000301158	2171.5	-0.13913	2157.77	-0.02453	2150.1	-0.0183		2211	-0.000474448	2171.34	-0.15188	2157.13	-0.02776	2150.02	-0.01638			852.503	0.15049	852.507	0.23102	852.54	0.28449
131	-22	126	358	126.8	666	129.6	712.6			863.45	34135	863.45	5335.79	863.45	5318.66			2210	-0.0012	2172.26	-0.13309	2152.12	-0.01257		2209.71	-8.47222e-05	2172.11	-0.13159	2158.34	-0.02276	2150.79	-0.01728		2209.71	-0.000503088	2171.92	-0.14318	2157.68	-0.02552	2150.64	-0.01526			852.544	0.18177	852.548	0.27811	852.595	0.34158
132.5	-14	127.5	374	128.3	669	131	729			863.4	33794.9	863.4	5295.6	863.4	5378.18			2208.71	-0.00162	2172.9	-0.12362	2152.72	-0.01121		2208.42	0.000265046	2172.77	-0.1227	2158.96	-0.02071	2151.55	-0.01608		2208.42	-0.000461728	2172.56	-0.13296	2158.27	-0.02295	2151.31	-0.01396			852.598	0.20033	852.6	0.29098	852.649	0.37446
133.9	-15	129	401	129.7	648	132.4	737.2			863.35	33668.8	863.35	5260.33	863.35	5380.71			2207.42	-0.00204	2173.6	-0.11279	2153.38	-0.00972		2207.14	0.000531482	2173.49	-0.11248	2159.64	-0.01842	2152.37	-0.01471		2207.14	-0.000280368	2173.26	-0.12127	2158.92	-0.02012	2152.05	-0.01249			852.647	0.23844	852.655	0.34395	852.702	0.44425
135.4	-19	130.4	425	131.1	639	133.9	738.4			863.3	33615.1	863.3	5277.05	863.3	5354.08			2206.14	-0.00229	2174.36	-0.10074	2154.09	-0.00815		2205.85	0.000589583	2174.27	-0.10106	2160.38	-0.01595	2153.27	-0.01318		2205.85	6.09919e-05	2174.01	-0.10828	2159.63	-0.01711	2152.85	-0.0109			852.707	0.27932	852.712	0.41177	852.741	0.50749
136.8	-24	131.8	453	132.5	631	135.3	728.2			863.25	33863.3	863.25	5319.81	863.25	5350.41			2204.85	-0.00247	2175.18	-0.08776	2154.86	-0.00658		2204.57	0.000556018	2175.12	-0.08868	2161.18	-0.01338	2154.24	-0.01152		2204.57	0.000452352	2174.83	-0.09429	2160.39	-0.01403	2153.71	-0.00923			852.747	0.3061	852.757	0.46561	852.791	0.58083
138.2	-15	133.2	492	134	619	136.7	716.2			863.2	34329.8	863.2	5326.29	863.2	5433.86			2203.57	-0.00253	2176.07	-0.07425	2155.69	-0.00507		2203.28	0.000580787	2176.03	-0.07569	2162.04	-0.01081	2155.29	-0.00979		2203.28	0.000773712	2175.72	-0.07973	2161.21	-0.01104	2154.65	-0.00754			852.795	0.35745	852.795	0.52697	852.847	0.64393
139.7	-7	134.6	526	135.4	614	138.2	702.4			863.15	33909.1	863.15	5364.98	863.15	5533.98			2202.28	-0.0023	2177.02	-0.06071	2156.58	-0.00371		2202	0.000688889	2177.02	-0.06255	2162.97	-0.00836	2156.42	-0.00805		2202	0.00102	2176.67	-0.06516	2162.1	-0.00827	2155.65	-0.00591			852.847	0.41212	852.851	0.60568	852.904	0.73939
141.2	-9	136	572	136.8	617	139.6	683.4			863.1	34381	863.1	5597.38	863.1	5394.98			2201	-0.00164	2178.05	-0.04774	2157.55	-0.00255		2200.71	0.000763658	2178.08	-0.0498	2163.97	-0.00615	2157.63	-0.00637		2200.71	0.00115	2177.7	-0.05119	2163.06	-0.00586	2156.73	-0.00442			852.909	0.48071	852.9	0.67106	852.945	0.77187
142.6	-8	137.5	633	138.2	613	141.1	664.2			863.05	34351.6	863.05	5473.37	863.05	5257.77			2199.71	-0.000804034	2179.15	-0.03587	2158.58	-0.00163		2199.42	0.000713426	2179.21	-0.03799	2165.04	-0.00427	2158.93	-0.00482		2199.42	0.00108	2178.8	-0.03844	2164.08	-0.00389	2157.89	-0.00313			852.948	0.53969	852.952	0.72568	852.997	0.91009
144	-1	138.9	688	139.6	615	142.6	646			863	34207.8	863	5419.41	863	5278.46			2198.42	-2.75884e-05	2180.32	-0.02559	2159.68	-0.000966876		2198.14	0.000604861	2180.42	-0.02759	2166.19	-0.00278	2160.32	-0.00347		2198.14	0.000769153	2179.97	-0.0274	2165.17	-0.00239	2159.13	-0.00208			853.007	0.62293	853.002	0.78514	853.053	0.96776
145.4	0	140.3	740	141	618	144	628.4			862.95	34508.3	862.95	5466.87	862.95	5443.66			2197.14	0.000388859	2181.58	-0.01721	2160.85	-0.000521655		2196.85	0.000587963	2181.72	-0.01894	2167.41	-0.00168	2161.8	-0.00236		2196.85	0.000320513	2181.22	-0.0184	2166.34	-0.00135	2160.45	-0.00129			853.048	0.70322	853.055	0.88284	853.098	1.06545
146.7	3	141.8	805	142.5	618	145.4	611.8			862.9	34708.5	862.9	5532.43	862.9	5493.11			2195.85	0.000421374	2182.91	-0.01083	2162.1	-0.000253564		2195.57	0.000746065	2183.09	-0.01221	2168.71	-0.000927248	2163.38	-0.0015		2195.57	-3.81268e-05	2182.55	-0.01156	2167.58	-0.000696132	2161.86	-0.000737017			853.107	0.77628	853.102	0.92381	853.141	1.09054
148.2	9	143.3	873	143.9	616	146.9	597			862.85	34685.4	862.85	5524.37	862.85	5553.09			2194.57	0.000119252	2184.33	-0.00631	2163.43	-0.000109534		2194.28	0.001	2184.56	-0.00732	2170.09	-0.000465919	2165.06	-0.000887776		2194.28	-0.000166766	2183.97	-0.00673	2168.89	-0.000320881	2163.35	-0.000384135			853.155	0.86501	853.157	1.02852	853.206	1.22265
149.5	-2	144.7	946	145.3	616	148.4	582.6			862.8	34504.2	862.8	5510.08	862.8	5537.79			2193.28	-0.000482871	2185.83	-0.00338	2164.84	-4.14261e-05		2193	0.00115	2186.11	-0.00405	2171.55	-0.000209935	2166.84	-0.000483034		2193	-0.000125406	2185.47	-0.00359	2170.29	-0.000130835	2164.93	-0.000180579			853.202	0.95073	853.201	1.05159	853.247	1.29381
150.9	-1	146.2	1019	146.7	634	149.8	567			862.75	34756.7	862.75	5502.47	862.75	5514.04			2192	-0.000784994	2187.42	-0.00164	2166.33	-1.34948e-05		2191.71	0.000987037	2187.75	-0.00204	2173.1	-8.36958e-05	2168.72	-0.00023937		2191.71	-4.04597e-06	2187.06	-0.00174	2171.77	-4.64819e-05	2166.61	-7.55999e-05			853.25	1.03708	853.255	1.0934	853.305	1.30132
152.3	13	147.6	1100	148.1	655	151.3	553.6			862.7	34654.3	862.7	5608.1	862.7	5403.73			2190.71	-0.000487117	2189.1	-0.000717624	2167.91	-3.7196e-06		2190.43	0.000503472	2189.49	-0.000932706	2174.74	-2.90957e-05	2170.71	-0.000106841		2190.43	0.000147314	2188.74	-0.000759914	2173.34	-1.41545e-05	2168.38	-2.78e-05			853.302	1.12991	853.297	1.16311	853.35	1.31876
153.8	17	149	1169	149.5	665	152.7	544.4			862.65	34752.7	862.65	5676.28	862.65	5525.13			2189.43	5.07616e-05	2190.88	-0.000278042	2169.57	-8.50868e-07		2189.14	-0.00019676	2191.32	-0.000379771	2176.47	-8.68101e-06	2172.81	-4.24357e-05		2189.14	0.000220856	2190.51	-0.000293583	2174.99	-3.62911e-06	2170.25	-8.84534e-06			853.349	1.2184	853.354	1.18676	853.397	1.38374
155.1	9	150.4	1249	151	675	154.1	534.8			862.6	34575.8	862.6	5582.13	862.6	5537.01			2188.14	0.000168639	2192.75	-9.42812e-05	2171.33	-1.58181e-07		2187.85	-0.00106	2193.25	-0.00013628	2178.3	-2.18504e-06	2175.02	-1.48026e-05		2187.85	3.59099e-05	2192.38	-9.9226e-05	2176.73	-7.68419e-07	2172.23	-2.39585e-06			853.402	1.26698	853.394	1.2088	853.455	1.40749
156.6	19	151.9	1321	152.4	680	155.5	525.2			862.55	34588	862.55	5605.1	862.55	5455.3			2186.85	-0.000613484	2193.72	-5.19888e-05	2172.24	-6.26573e-08		2186.57	-0.00221	2194.26	-7.75272e-05	2179.25	-1.02261e-06	2176.17	-8.29069e-06		2186.57	-0.000749036	2193.35	-5.4617e-05	2177.63	-3.26977e-07	2173.25	-1.16746e-06			853.451	1.36207	853.456	1.20627	853.505	1.36797
158	22	153.3	1381	153.9	707	156.9	516.8			862.5	34752.4	862.5	5686.75	862.5	5334.22			2185.57	-0.00212	2204.48	-1.58295e-08	2185.14	-2.87004e-15		2185.28	-0.00401	2204.93	-5.0887e-08	2191.42	-4.50508e-12	2188.66	-3.71211e-09		2185.28	-0.00241	2204.12	-1.59013e-08	2189.97	-1.09304e-13	2186.03	-1.49844e-11			853.502	1.40664	853.492	1.23193	853.556	1.39202
159.5	17	154.7	1437	155.3	723	158.3	511.2			862.45	35113.6	862.45	5617.9	862.45	5480.62			2184.28	-0.00434	2215.23	-2.98924e-13	2198.05	-1.09919e-25		2184	-0.00683	2215.6	-2.92365e-12	2203.59	-1.65474e-19	2201.14	-1.22662e-13		2184	-0.00512	2214.88	-2.81354e-13	2202.3	-8.42504e-23	2198.8	-2.69901e-18			853.554	1.45282	853.552	1.24552	853.607	1.38846
160.9	25	156.1	1483	156.8	745	159.7	504			862.4	35263.8	862.4	5705.29	862.4	5723.13			2183	-0.00788	2225.99	-3.50098e-19	2210.95	-3.51984e-39		2182.71	-0.01118	2226.28	-1.47032e-17	2215.77	-5.06743e-29	2213.62	-2.99129e-19		2182.71	-0.00899	2225.65	-3.02542e-19	2214.64	-1.49737e-34	2211.57	-6.82247e-27			853.602	1.47621	853.604	1.23609	853.645	1.35261
162.4	12	157.5	1527	158.2	765	161.2	499.4			862.35	35205.4	862.35	5659.18	862.35	5607.26			2181.71	-0.01388	2236.74	-2.54305e-26	2223.85	-9.42413e-56		2181.43	-0.01771	2236.95	-6.47233e-24	2227.94	-1.29384e-40	2226.1	-5.38349e-26		2181.43	-0.01439	2236.41	-1.97711e-26	2226.98	-6.13629e-49	2224.35	-2.42019e-37			853.638	1.48023	853.641	1.17063	853.714	1.2908
163.8	20	159	1566	159.6	788	162.6	498.2			862.3	35355.3	862.3	5732.19	862.3	5399.12			2180.43	-0.02306	2247.5	-1.14566e-34	2236.76	-2.10973e-75		2180.14	-0.02716	2247.62	-2.49388e-31	2240.12	-2.75425e-54	2238.58	-7.15036e-34		2180.14	-0.0221	2247.17	-7.8522e-35	2239.31	-5.79832e-66	2237.12	-1.20483e-49			853.701	1.5	853.698	1.14018	853.744	1.27958
165.3	35	160.4	1592	161	822	164.1	494.6			862.25	35548.7	862.25	5791.75	862.25	5499.85			2179.14	-0.03567	2258.25	-3.20104e-44	2249.66	-3.94893e-98		2178.85	-0.03995	2258.3	-8.41118e-40	2252.29	-4.88831e-70	2251.06	-7.0089e-43		2178.85	-0.03344	2257.94	-1.89524e-44	2251.65	-1.26334e-85	2249.89	-8.41731e-64			853.749	1.4957	853.745	1.12418	853.819	1.21677
166.7	32	161.9	1608	162.4	849	165.5	492.6			862.2	34827.9	862.2	5810.1	862.2	5526.8			2177.85	-0.05115	2269.01	-5.54706e-55	2262.56	-6.18015e-124		2177.57	-0.05591	2268.97	-2.48315e-49	2264.47	-7.23349e-88	2263.54	-5.07026e-53		2177.57	-0.04953	2268.7	-2.78004e-55	2263.98	-6.34679e-108	2262.67	-8.25261e-80			853.8	1.47912	853.805	1.03982	853.844	1.15871
168	36	163.3	1613	163.8	867	167	492.8			862.15	35191.8	862.15	5796.9	862.15	5471.83			2176.57	-0.06861	2279.76	-5.96171e-67	2275.47	0		2176.28	-0.07404	2279.64	-6.41676e-60	2276.64	-8.9242e-108	2276.03	-2.70688e-64		2176.28	-0.07029	2279.46	-2.47828e-67	2276.32	0	2275.44	-1.13548e-97			853.849	1.44807	853.848	1.01567	853.901	1.09694
169.4	43	164.8	1615	165.2	885	168.4	491			862.1	35309.4	862.1	5804.64	862.1	5606.77			2175.28	-0.08751	2290.52	-3.97387e-80	2288.37	0		2175	-0.09287	2290.32	-1.45142e-71	2288.81	-9.17959e-130	2288.51	-1.06651e-76		2175	-0.09389	2290.23	-1.34265e-80	2288.65	0	2288.22	-2.19249e-117			853.9	1.37436	853.903	0.97132	853.952	1.03039
170.9	36	166.1	1606	166.6	903	169.8	489.6			862.05	35777.4	862.05	5622.04	862.05	5593.64			2174	-0.10719	2301.27	-1.64283e-94	2301.27	0		2173.71	-0.111	2300.99	-2.87367e-84	2300.99	0	2300.99	-3.10114e-90		2173.71	-0.11749	2300.99	-4.42069e-95	2300.99	0	2300.99	0			853.943	1.32494	853.95	0.9053	854.001	0.99667
172.3	46	167.5	1589	167.9	949	171.2	489.2			862	35695.3	862	5719.9	862	5454.7			2172.71	-0.12664						2172.43	-0.12748								2172.43	-0.13856									854.001	1.27316	854.005	0.85592	854.048	0.91842
173.7	51	168.9	1580	169.3	978	172.6	490.6			861.95	35595.7	861.95	5869.56	861.95	5472.47			2171.43	-0.14458						2171.14	-0.14179								2171.14	-0.15575									854.052	1.21154	854.052	0.78537	854.096	0.87592
175.1	53	170.3	1574	170.7	1010	174	490.4			861.9	35922.4	861.9	5856.27	861.9	5564.41			2170.14	-0.15916						2169.86	-0.15344								2169.86	-0.16852									854.097	1.14863	854.104	0.74433	854.155	0.78809
176.4	54	171.7	1562	172.2	1041	175.4	492			861.85	35925.7	861.85	6072.93	861.85	5443.28			2168.86	-0.16846						2168.57	-0.16166								2168.57	-0.17641									854.141	1.07349	854.158	0.68062	854.2	0.81638
177.9	63	173.1	1552	173.5	1063	176.8	494.4			861.8	35867.7	861.8	5918.65	861.8	5441.42			2167.57	-0.17129						2167.28	-0.16544								2167.28	-0.17886									854.201	0.99425	854.198	0.62089	854.25	0.68662
179.3	69	174.5	1538	175	1109	178.2	495.2			861.75	35722.7	861.75	5865	861.75	5524.29			2166.28	-0.16709						2166	-0.16413								2166	-0.17556									854.254	0.9128	854.258	0.57917	854.299	0.67215
180.6	73	176	1520	176.3	1152	179.6	497.4			861.7	35853.8	861.7	5945.44	861.7	5529.12			2165	-0.15593						2164.71	-0.15788								2164.71	-0.16688									854.295	0.85388	854.298	0.53506	854.354	0.63682
182.1	75	177.3	1507	177.7	1196	181.1	500.2			861.65	35724.6	861.65	5922.8	861.65	5579.67			2163.71	-0.13883						2163.43	-0.14765								2163.43	-0.15391									854.353	0.78168	854.353	0.49294	854.41	0.56933
183.5	78	178.8	1500	179.1	1231	182.5	500.4			861.6	35797.5	861.6	5923.88	861.6	5568.59			2162.43	-0.11783						2162.14	-0.13493								2162.14	-0.13825									854.403	0.73362	854.396	0.47573	854.446	0.53507
184.9	81	180.2	1480	180.5	1287	183.9	504.2			861.55	35644.2	861.55	5914.82	861.55	5527.73			2161.14	-0.09606						2160.86	-0.12123								2160.86	-0.12174									854.456	0.65036	854.453	0.42042	854.496	0.4971
186.3	93	181.6	1479	181.9	1327	185.3	507			861.5	35706	861.5	5962.82	861.5	5398.95			2159.86	-0.07656						2159.57	-0.10783								2159.57	-0.10602									854.496	0.61484	854.496	0.42545	854.558	0.45148
187.7	97	183.1	1467	183.3	1381	186.7	509.6			861.45	35423.1	861.45	5960.61	861.45	5498.55			2158.57	-0.06084						2158.28	-0.09567								2158.28	-0.09234									854.559	0.56313	854.549	0.36868	854.6	0.4378
189.1	112	184.5	1454	184.7	1427	188.1	511.4			861.4	35821.7	861.4	5826.13	861.4	5444.06			2157.28	-0.04896						2157	-0.08523								2157	-0.08132									854.6	0.53683	854.594	0.35886	854.655	0.41008
190.5	116	185.9	1453	186.1	1486	189.5	511.8			861.35	35844.2	861.35	5905.05	861.35	5353.15			2156	-0.0402						2155.71	-0.0766								2155.71	-0.07302									854.653	0.50573	854.651	0.35383	854.702	0.40519
191.9	128	187.3	1442	187.5	1532	191	513.8			861.3	35748.7	861.3	6001.56	861.3	5418.58			2154.71	-0.03391						2154.43	-0.06956								2154.43	-0.06698									854.698	0.47897	854.697	0.31343	854.749	0.37837
193.3	135	188.7	1418	189	1613	192.5	514.8			861.25	35739.5	861.25	5879.37	861.25	5505.4			2153.43	-0.02935						2153.14	-0.06363								2153.14	-0.06235									854.76	0.43968	854.753	0.3214	854.799	0.38353
194.8	149	190	1407	190.4	1669	193.9	519			861.2	35666.6	861.2	5953.92	861.2	5237.49			2152.14	-0.02611						2151.86	-0.05811								2151.86	-0.05807									854.799	0.42481	854.79	0.31075	854.844	0.40291
196.3	156	191.3	1401	191.8	1696	195.4	521.2			861.15	35718.6	861.15	5760.47	861.15	5440.84			2150.86	-0.02407						2150.57	-0.05245								2150.57	-0.05334									854.85	0.42511	854.849	0.31503	854.896	0.38152
197.7	161	192.7	1395	193.3	1701	196.8	522.8			861.1	35510.2	861.1	5712.29	861.1	5372.09			2149.57	-0.02294						2149.28	-0.04654								2149.28	-0.04779									854.9	0.40066	854.897	0.28731	854.952	0.35122
199.2	185	194.1	1393	194.7	1718	198.2	522.4			861.05	35140.7	861.05	5756.69	861.05	5352.61			2148.28	-0.02198						2148	-0.04073								2148	-0.04166									854.947	0.40835	854.959	0.29982	855.006	0.35738
200.6	198	195.5	1378	196.2	1712	199.6	519.8			861	35014.7	861	5743.93	861	5276.99			2147	-0.02054						2146.71	-0.03548								2146.71	-0.03547									855.006	0.4032	854.991	0.28456	855.045	0.36002
202	205	196.9	1356	197.7	1717	201	520.6			860.95	35062	860.95	5778.63	860.95	5327.5			2145.71	-0.01838						2145.43	-0.031								2145.43	-0.02985									855.048	0.392	855.05	0.28802	855.104	0.36628
203.5	221	198.2	1361	199.1	1722	202.3	520.8			860.9	34775.7	860.9	5745.09	860.9	5457.85			2144.43	-0.0158						2144.14	-0.02724								2144.14	-0.02518									855.097	0.39667	855.1	0.30491	855.147	0.35199
205	227	199.7	1359	200.4	1719	203.8	515.8			860.85	34975.3	860.85	5732.19	860.85	5275.22			2143.14	-0.01323						2142.86	-0.02401								2142.86	-0.0215									855.15	0.39247	855.146	0.2854	855.192	0.32233
206.3	247	201.1	1359	201.8	1721	205.3	515			860.8	34836.7	860.8	5778.54	860.8	5295.28			2141.86	-0.01071						2141.57	-0.02114								2141.57	-0.01856									855.202	0.40478	855.187	0.3119	855.248	0.34927
207.7	270	202.5	1341	203.2	1734	206.7	513.8			860.75	34430.7	860.75	5694.52	860.75	5431.05			2140.57	-0.00837						2140.29	-0.0185								2140.29	-0.01606									855.258	0.39589	855.247	0.25775	855.308	0.34285
209	275	203.9	1334	204.6	1731	208.1	512.8			860.7	34294.6	860.7	5655.56	860.7	5437.46			2139.29	-0.00645						2139	-0.01599								2139	-0.01377									855.298	0.40546	855.297	0.27566	855.347	0.3231
210.5	300	205.3	1333	205.9	1718	209.5	511.6			860.65	34270.7	860.65	5769.17	860.65	5424.36			2138	-0.00495						2137.71	-0.01358								2137.71	-0.01162									855.353	0.4134	855.356	0.25534	855.403	0.35099
211.9	324	206.7	1321	207.3	1715	210.9	507.8			860.6	33961.7	860.6	5580.07	860.6	5511.25			2136.71	-0.00382						2136.43	-0.01134								2136.43	-0.0096									855.398	0.39903	855.403	0.24489	855.458	0.3076
213.3	372	208.1	1319	208.7	1729	212.4	505.4			860.55	33875.2	860.55	5484.7	860.55	5407.99			2135.43	-0.00298						2135.14	-0.0094								2135.14	-0.00775									855.449	0.40551	855.446	0.24393	855.5	0.30562
214.7	407	209.5	1298	210	1724	213.8	504.8			860.5	33716.7	860.5	5471.31	860.5	5280.05			2134.14	-0.00238						2133.86	-0.00776								2133.86	-0.006									855.501	0.39848	855.492	0.25227	855.552	0.30988
216.1	429	210.9	1305	211.5	1721	215.1	503			860.45	33522	860.45	5492.13	860.45	5276.41			2132.86	-0.00196						2132.57	-0.00622								2132.57	-0.0044									855.556	0.39878	855.558	0.23808	855.601	0.28494
217.5	448	212.4	1301	212.8	1716	216.5	503.4			860.4	33335.5	860.4	5386.96	860.4	5246.2			2131.57	-0.00142						2131.29	-0.00464								2131.29	-0.00299									855.587	0.39112	855.597	0.23501	855.661	0.26202
218.9	464	213.8	1292	214.3	1711	217.9	502.4			860.35	33300.9	860.35	5332.71	860.35	5139.66			2130.29	-0.000886879						2130	-0.00307								2130	-0.00188									855.66	0.38664	855.651	0.20233	855.703	0.25364
220.3	494	215.4	1285	215.7	1714	219.3	501.8			860.3	33539.6	860.3	5287.22	860.3	5240.52			2129	-0.000469841						2128.71	-0.00175								2128.71	-0.00104									855.699	0.36082	855.687	0.19524	855.759	0.25662
221.8	522	216.8	1278	217.1	1714	220.8	503.2			860.25	33350.3	860.25	5175.62	860.25	5263.24			2127.71	-0.000500792						2127.43	-0.000841204								2127.43	-0.000386566									855.755	0.36318	855.756	0.15671	855.794	0.22577
223.2	547	218.2	1274	218.5	1714	222.2	503.4			860.2	33185.3	860.2	5245.73	860.2	5423			2126.43	-0.00077174						2126.14	-0.000316435								2126.14	8.8488e-05									855.797	0.35697	855.796	0.1632	855.854	0.2126
224.6	563	219.6	1280	219.9	1706	223.7	506.8			860.15	32981.1	860.15	5284.64	860.15	5211.3			2125.14	-0.00104						2124.86	0								2124.86	0.000233542									855.847	0.33582	855.851	0.15257	855.893	0.20874
226	585	221.1	1273	221.3	1702	225.1	509.8			860.1	32618.7	860.1	5205.8	860.1	5215.95			2123.86	-0.00125						2123.57	-6.07488e-05								2123.57	8.53536e-05									855.904	0.31876	855.906	0.14926	855.948	0.19017
227.4	617	222.4	1265	222.8	1709	226.6	510.6			860.05	32971.9	860.05	5285.87	860.05	5326.17			2122.57	-0.0017						2122.29	-8.81643e-05								2122.29	-0.000280955									855.951	0.31208	855.956	0.13403	856.003	0.17509
228.8	630	223.9	1258	224.2	1700	228	513.6			860	32774.1	860	5164.12	860	5483.42			2121.29	-0.00228						2121	-9.89131e-05								2121	-0.000447263									856	0.29557	855.989	0.13293	856.053	0.16048
230.3	650	225.2	1253	225.6	1692	229.4	517			859.95	32702.3	859.95	5082.01	859.95	5335.58			2120	-0.00261						2119.72	-0.000101327								2119.72	-6.16817e-05									856.054	0.27462	856.052	0.11886	856.104	0.15491
231.7	673	226.6	1250	227	1693	230.9	520			859.9	32621.3	859.9	5185.18	859.9	5294.96			2118.72	-0.00234						2118.43	-0.000142112								2118.43	4.74889e-05									856.096	0.2651	856.098	0.11395	856.147	0.13144
233.1	700	227.9	1245	228.4	1701	232.3	523.6			859.85	32424.3	859.85	5137.32	859.85	5321.57			2117.43	-0.00159						2117.14	-0.000246802								2117.14	0.000236659									856.144	0.26063	856.159	0.10135	856.2	0.12231
234.6	726	229.3	1249	229.9	1699	233.7	526.2			859.8	32510.5	859.8	5144.85	859.8	5318.79			2116.14	-0.000839342						2115.86	-0.000109826								2115.86	0.00017583									856.198	0.23563	856.201	0.08586	856.26	0.12856
236.1	738	230.7	1241	231.3	1691	235.1	529.2			859.75	32343.5	859.75	5055.74	859.75	5266.8			2114.86	-0.000630292						2114.57	0.000118817								2114.57	-4.99936e-06									856.247	0.23503	856.25	0.09045	856.307	0.10945
237.5	764	232.1	1235	232.7	1702	236.4	530.2			859.7	32376.2	859.7	5095.13	859.7	5233.77			2113.57	-0.000841243						2113.29	0.00024746								2113.29	3.60317e-05									856.306	0.21518	856.305	0.07841	856.361	0.09524
238.9	780	233.6	1228	234.1	1689	237.8	530			859.65	32256.4	859.65	5010.04	859.65	5184.86			2112.29	-0.000992193						2112	0.000117769								2112	0.000358885									856.353	0.21098	856.356	0.06815	856.397	0.08362
240.3	803	235	1220	235.5	1689	239.2	527			859.6	32164.8	859.6	5140.78	859.6	5236.37			2111	-0.000963143						2110.72	-3.62081e-05								2110.72	0.000801744									856.407	0.19897	856.401	0.06426	856.457	0.11998
241.7	807	236.4	1216	236.9	1695	240.6	522.6			859.55	32312.9	859.55	5015.65	859.55	5155.4			2109.72	-0.000874092						2109.43	-0.000106316								2109.43	0.000964598									856.445	0.1997	856.454	0.07943	856.506	0.0989
243	827	237.8	1212	238.3	1686	242	516.4			859.5	32366.5	859.5	5037.3	859.5	5277.08			2108.43	-0.000905042						2108.14	-0.000159756								2108.14	0.000717452									856.507	0.18327	856.505	0.04407	856.551	0.05997
244.4	835	239.2	1206	239.7	1683	243.5	509.4			859.45	31942.6	859.45	5152.42	859.45	5378.2			2107.14	-0.000995993						2106.86	-7.15306e-05								2106.86	0.000310305									856.558	0.18217	856.56	0.05631	856.601	0.07946
245.8	848	240.6	1211	241.2	1689	244.8	501.2			859.4	32031.7	859.4	5123.91	859.4	5366.07			2105.86	-0.000966943						2105.57	0.000183315								2105.57	0.000101857									856.599	0.17116	856.604	0.03834	856.644	0.08141
247.1	865	242	1197	242.6	1693	246.3	490.8			859.35	32346.6	859.35	5052.48	859.35	5414.78			2104.57	-0.000817894						2104.29	0.000366649								2104.29	8.0997e-05									856.646	0.16689	856.644	0.04075	856.709	0.06536
248.5	879	243.3	1201	243.9	1694	247.8	486.2			859.3	32095	859.3	4994.73	859.3	5246.43			2103.29	-0.000488844						2103	0.000233316								2103	0.00013453									856.704	0.16488	856.704	0.04331	856.746	0.07494
249.9	888	244.7	1193	245.3	1697	249.2	483.4			859.25	31912.1	859.25	4977.22	859.25	5364.5			2102	0.000140207						2101.72	-0.000383349								2101.72	-8.73339e-06									856.751	0.14921	856.755	0.01846	856.808	0.06211
251.2	884	246.1	1177	246.7	1687	250.6	478.2			859.2	32640.2	859.2	4976.56	859.2	5388.64			2100.72	0.000769257						2100.43	-0.00165								2100.43	-0.000711997									856.797	0.14318	856.806	0.02216	856.855	0.05709
252.6	903	247.6	1188	248.1	1677	252	478.6			859.15	32850.8	859.15	5010.64	859.15	5356.21			2099.43	0.00128						2099.15	-0.00356								2099.15	-0.0017									856.838	0.15343	856.856	0.01158	856.889	0.07228
254.1	900	249.1	1182	249.5	1686	253.4	476.8			859.1	32644	859.1	4994.84	859.1	5296.61			2098.15	0.00137						2097.86	-0.00578								2097.86	-0.00275									856.908	0.14501	856.903	0.03701	856.957	0.0505
255.5	913	250.5	1182	250.8	1687	254.8	478.8			859.05	32642.5	859.05	5024.99	859.05	5273.13			2096.86	0.0011						2096.57	-0.00767								2096.57	-0.00391									856.949	0.14815	856.952	0.0219	857.007	0.06204
257	907	251.9	1168	252.3	1693	256.2	490.8			859	32333.5	859	4944.47	859	5290.14			2095.57	0.000825455						2095.29	-0.00862								2095.29	-0.00511									857.006	0.14453	856.993	0.02317	857.052	0.05261
258.4	904	253.4	1168	253.6	1686	257.6	511.8			858.95	32577.5	858.95	4918.63	858.95	5202.82			2094.29	0.000854507						2094	-0.00846								2094	-0.00599									857.049	0.14144	857.054	0.01184	857.114	0.04627
259.9	890	254.8	1152	255	1693	259.1	548.4			858.9	33005.9	858.9	4994.56	858.9	5252.57			2093	0.00106						2092.72	-0.00753								2092.72	-0.00625									857.099	0.13617	857.098	0.01286	857.143	0.04086
261.3	889	256.2	1160	256.4	1702	260.4	617.2			858.85	32884.1	858.85	5060.95	858.85	5353.75			2091.72	0.00145						2091.43	-0.00638								2091.43	-0.00593									857.144	0.1229	857.153	0.01548	857.204	0.03408
262.8	902	257.6	1157	257.9	1700	261.8	748.6			858.8	32271.2	858.8	5200.55	858.8	5395.31			2090.43	0.00178						2090.15	-0.00537								2090.15	-0.00536									857.201	0.11758	857.204	0.000568434	857.248	0.02528
264.2	900	258.9	1157	259.3	1689	263.2	946.2			858.75	32419.9	858.75	5206.49	858.75	5285.17			2089.15	0.00205						2088.86	-0.00457								2088.86	-0.00466									857.246	0.12042	857.245	0.01891	857.298	0.02044
265.6	892	260.3	1132	260.7	1701	264.6	1221.8			858.7	32726.3	858.7	5034.66	858.7	5267.38			2087.86	0.0022						2087.57	-0.00388								2087.57	-0.00374									857.301	0.12391	857.303	-0.00841	857.352	-0.01811
267	857	261.5	1134	262.1	1704	266	1568.2			858.65	32526.7	858.65	5044.46	858.65	5361.65			2086.57	0.00229						2086.29	-0.00316								2086.29	-0.00251									857.355	0.11087	857.354	0.00625	857.398	0.04498
268.4	865	262.9	1138	263.5	1689	267.5	1997.4			858.6	32748.1	858.6	5038.44	858.6	5431.1			2085.29	0.0025						2085	-0.00237								2085	-0.00119									857.402	0.10896	857.4	-0.01702	857.449	0.03132
269.8	863	264.3	1135	265	1705	268.9	2478.6			858.55	32771.9	858.55	5040.94	858.55	5397.55			2084	0.00283						2083.72	-0.00154								2083.72	-0.000264422									857.445	0.11539	857.451	0.000127421	857.502	-0.00227
271.2	852	265.6	1135	266.4	1709	270.4	3029.2			858.5	32847.3	858.5	5019.53	858.5	5464.29			2082.72	0.00292						2082.43	-0.000825001								2082.43	2.23142e-05									857.498	0.11042	857.499	0	857.551	0.01013
272.6	813	267.1	1115	267.8	1711	271.8	3676.8			858.45	33321	858.45	5180.2	858.45	5513.77			2081.43	0.00241						2081.15	-0.000316667								2081.15	-0.000110949									857.54	0.107	857.553	0.00132	857.596	-0.01013
274	797	268.5	1111	269.2	1711	273.2	4362.2			858.4	33168.3	858.4	5154.47	858.4	5504.07			2080.15	0.00135						2079.86	0								2079.86	-0.000279879									857.601	0.10504	857.605	-0.007	857.654	0.00548
275.4	786	270.1	1116	270.6	1699	274.7	5107			858.35	33277.9	858.35	5148.42	858.35	5424.08			2078.86	0.000483106						2078.58	2.18252e-05								2078.58	-0.000358837									857.653	0.10564	857.649	-0.00283	857.703	-0.00658
276.8	782	271.6	1095	272	1689	276.1	5932			858.3	33322.2	858.3	5195.57	858.3	5423.57			2077.58	0.000392155						2077.29	3.53171e-05								2077.29	-0.000267795									857.698	0.10489	857.701	-0.00896	857.754	0.00416
278.3	772	273.1	1095	273.4	1702	277.5	6768.4			858.25	33137.7	858.25	5194.82	858.25	5172.75			2076.29	0.0012						2076	-3.45243e-05								2076	-0.000176753									857.748	0.10142	857.753	-0.00689	857.799	-0.01582
279.7	761	274.6	1095	274.8	1693	278.9	7639.8			858.2	33268.8	858.2	5241.82	858.2	5332.57			2075	0.00237						2074.72	-0.000229366								2074.72	-0.000165712									857.802	0.09474	857.795	-0.00516	857.85	-0.00482
281.1	757	276	1104	276.2	1680	280.3	8539			858.15	33288.2	858.15	5109.47	858.15	5403.8			2073.72	0.00306						2073.43	-0.000432541								2073.43	-0.00017467									857.839	0.09806	857.854	-0.0045	857.905	0.01555
282.5	725	277.4	1089	277.5	1706	281.6	9456.6			858.1	33056.8	858.1	5137.73	858.1	5382.3			2072.43	0.00285						2072.15	-0.000502381								2072.15	-0.000163627									857.903	0.09542	857.893	-0.00568	857.955	0.02326
284	709	278.8	1074	279	1728	283	10422			858.05	33492.8	858.05	5232.86	858.05	5488.01			2071.15	0.00222						2070.86	-0.000480556								2070.86	-0.000102586									857.941	0.07698	857.951	-0.01283	858.004	0.01061
285.4	695	280.1	1083	280.4	1745	284.3	11365			858	33544	858	5259.18	858	5557.4			2069.86	0.00153						2069.58	-0.000492064								2069.58	5.84562e-05									857.996	0.09504	858.005	-0.01111	858.054	0.00928
286.8	681	281.4	1072	281.8	1790	285.8	12311.2			857.95	33909.4	857.95	5170.41	857.95	5542.63			2068.58	0.000955504						2068.29	-0.000586905								2068.29	0.000308306									858.046	0.09823	858.045	-0.008	858.109	0.02012
288.2	650	282.8	1073	283.2	1883	287.2	13271.2			857.9	33993.9	857.9	5095.4	857.9	5542.26			2067.29	0.000582468						2067	-0.000673413								2067	0.000663972									858.109	0.08753	858.109	-0.01319	858.147	0.02218
289.6	633	284.1	1086	284.7	2003	288.7	14265.8			857.85	33594.6	857.85	5117.85	857.85	5481.08			2066	9.86102e-05						2065.72	-0.000701588								2065.72	0.000949638									858.145	0.08301	858.152	-0.00583	858.2	0.04346
290.9	631	285.5	1083	286	2148	290.1	15238.4			857.8	34140.3	857.8	5198.49	857.8	5381.22			2064.72	-0.000265248						2064.43	-0.000638095								2064.43	0.000895307									858.204	0.09102	858.203	-0.01308	858.262	0.02709
292.4	604	286.8	1097	287.4	2335	291.6	16220.6			857.75	34388.4	857.75	5206.33	857.75	5341.66			2063.43	-0.000569105						2063.15	-0.000482936								2063.15	0.000480973									858.253	0.09356	858.254	-0.02081	858.299	0.00779
293.8	595	288.2	1097	288.8	2563	293.1	17241.6			857.7	34668.4	857.7	5385.09	857.7	5369.45			2062.15	-0.000752963						2061.86	-0.000236111								2061.86	-2.33609e-05									858.304	0.07967	858.3	-0.00625	858.36	0.01936
295.1	580	289.5	1119	290.2	2819	294.5	18225.6			857.65	34725.4	857.65	5381.37	857.65	5418.35			2060.86	-0.000696821						2060.58	2.73808e-05								2060.58	-0.000287695									858.341	0.07622	858.349	0.00407	858.399	0.01286
296.6	570	291	1165	291.6	3126	295.9	19220.4			857.6	34730.8	857.6	5158.36	857.6	5463.79			2059.58	-0.000100679						2059.29	0.000215873								2059.29	-0.000232028									858.404	0.08067	858.403	0.000173033	858.454	0.00515
297.9	574	292.5	1186	293	3430	297.4	20248.8			857.55	34685.9	857.55	5277.65	857.55	5508.5			2058.29	0.000915463						2058.01	0.000254365								2058.01	-4.63622e-05									858.452	0.08311	858.449	0.00626	858.501	0.00945
299.3	548	293.9	1246	294.4	3758	298.8	21246.2			857.5	34883.4	857.5	5480.14	857.5	5467.84			2057.01	0.00187						2056.72	0.000201191								2056.72	8.93062e-05									858.503	0.08539	858.505	-0.00441	858.552	0.00658
300.7	536	295.3	1296	295.8	4105	300.2	22276			857.45	35057.7	857.45	5549.1	857.45	5515.65			2055.72	0.00235						2055.43	0.000114683								2055.43	0.000124972									858.537	0.08333	858.553	-0.0166	858.604	0.02013
302.1	529	296.7	1348	297.2	4432	301.5	23269			857.4	35215.8	857.4	5490.3	857.4	5531.19			2054.43	0.00198						2054.15	3.65081e-05								2054.15	0.000120639									858.598	0.07464	858.591	-0.0066	858.652	0.01396
303.5	488	298.2	1390	298.5	4763	302.9	24247.6			857.35	35168.8	857.35	5479.49	857.35	5468.99			2053.15	0.00126						2052.86	0								2052.86	7.63049e-05									858.65	0.08049	858.655	-0.00646	858.699	0.01197
304.9	482	299.6	1388	299.9	5123	304.3	25229.8			857.3	35651.3	857.3	5481.27	857.3	5434.03			2051.86	0.000596174						2051.58	0.000142063								2051.58	3.22389e-05									858.704	0.08175	858.694	-0.00247	858.753	0.01604
306.4	474	300.9	1358	301.3	5429	305.6	26232.2			857.25	35886.6	857.25	5612.22	857.25	5368.71			2050.58	0.000112316						2050.29	0.000409127								2050.29	-5.53553e-05									858.744	0.07645	858.748	-0.01631	858.795	0.01226
307.8	472	302.3	1334	302.7	5747	307.1	27195.4			857.2	36043.5	857.2	5606.34	857.2	5518.41			2049.29	-7.15425e-05						2049.01	0.000726191								2049.01	-0.000182948									858.803	0.07017	858.804	-0.01805	858.855	0.0131
309.3	460	303.6	1298	304.1	6039	308.4	28165			857.15	35996.4	857.15	5589.56	857.15	5568.73			2048.01	-1.53992e-05						2047.72	0.000976588								2047.72	-0.000320543									858.84	0.07002	858.853	-0.000660429	858.894	0.00431
310.6	444	305	1265	305.6	6338	309.8	29110.2			857.1	36090	857.1	5668.12	857.1	5494.05			2046.72	0.000100743						2046.43	0.00115								2046.43	-0.000448137									858.906	0.06889	858.91	-0.00804	858.959	0.01224
312	450	306.4	1246	307	6611	311.2	30054.8			857.05	36341.7	857.05	5600.17	857.05	5502.15			2045.43	0.000156885						2045.15	0.00126								2045.15	-0.000565731									858.944	0.06864	858.952	-0.02109	859.002	-0.00247
313.5	395	307.8	1213	308.5	6879	312.7	31023.6			857	36609.8	857	5706.18	857	5466.03			2044.15	9.30265e-05						2043.86	0.00134								2043.86	-0.000603325									858.994	0.06394	858.998	-0.0264	859.049	-0.00315
314.8	423	309.3	1190	309.9	7123	314.1	31962.4			856.95	37361.1	856.95	5766.87	856.95	5636.02			2042.86	2.91684e-05						2042.58	0.00134								2042.58	-0.000510919									859.058	0.06447	859.051	0.0077	859.094	0.00495
316.2	419	310.8	1170	311.3	7388	315.5	32909			856.9	37392.5	856.9	5877.01	856.9	5611.47			2041.58	0.00020531						2041.29	0.00123								2041.29	-0.000328514									859.099	0.06567	859.099	-0.01644	859.143	-0.01589
317.6	439	312.2	1159	312.7	7638	317	33848			856.85	37632.2	856.85	5928.43	856.85	5556.59			2040.29	0.000681452						2040.01	0.000945635								2040.01	-0.000116107									859.149	0.06404	859.149	-0.00217	859.193	0.01194
319	471	313.7	1155	314.1	7900	318.4	34775.4			856.8	37952.3	856.8	5903.9	856.8	5746.74			2039.01	0.00122						2038.72	0.000446032								2038.72	5.62992e-05									859.202	0.06766	859.2	0.00057318	859.253	-0.000230035
320.4	483	315	1146	315.4	8171	319.8	35738.4			856.75	37985.1	856.75	5876.69	856.75	5622.13			2037.72	0.00127						2037.44	-0.000128571								2037.44	9.8705e-05									859.249	0.05911	859.254	-0.01164	859.295	0.02188
321.8	492	316.4	1144	316.8	8393	321.2	36659.8			856.7	38309.4	856.7	5896.15	856.7	5591.27			2036.44	0.000669879						2036.15	-0.000519841								2036.15	-1.88892e-05									859.302	0.05874	859.3	0.00338	859.352	0.01795
323.2	521	317.8	1142	318.1	8670	322.5	37559.2			856.65	38659.2	856.65	5966.76	856.65	5679.44			2035.15	-0.000113979						2034.86	-0.000577778								2034.86	-0.000176483									859.347	0.06165	859.355	-0.00383	859.398	0.00594
324.7	557	319.1	1146	319.4	8947	324	38449			856.6	39078.8	856.6	6049	856.6	5588.16			2033.86	-0.000417837						2033.58	-0.000377381								2033.58	-0.000214078									859.407	0.04917	859.387	-0.00308	859.461	-0.00435
326.1	559	320.6	1117	320.9	9225	325.4	39345.2			856.55	39495.8	856.55	5965.98	856.55	5679.63			2032.58	-0.000121695						2032.29	-0.000135317								2032.29	7.13736e-06									859.446	0.05786	859.463	-0.000409054	859.503	0.00908
327.5	566	322	1118	322.3	9490	326.9	40200			856.5	39479.6	856.5	6168.11	856.5	5815.95			2031.29	0.000354448						2031.01	4.00797e-05								2031.01	0.000363208									859.508	0.05253	859.49	-0.0085	859.56	0.01599
329	583	323.4	1121	323.7	9796	328.3	41026.8			856.45	40101.3	856.45	6255.32	856.45	5914.46			2030.01	0.00077059						2029.72	0.000107143								2029.72	0.00063928									859.552	0.0556	859.557	2.95187e-05	859.597	-0.02223
330.4	591	324.8	1138	325.2	10094	329.8	41846			856.4	40473.7	856.4	6380.45	856.4	5784.94			2028.72	0.000946732						2028.44	9.92065e-05								2028.44	0.000835351									859.608	0.05434	859.599	-0.01156	859.657	0.02666
331.8	588	326.1	1120	326.7	10381	331.3	42612.6			856.35	40636.7	856.35	6271.99	856.35	5632.85			2027.44	0.001						2027.15	5.79366e-05								2027.15	0.00107									859.644	0.06226	859.648	-0.00652	859.703	0.01093
333.2	574	327.5	1153	328.1	10662	332.6	43354.2			856.3	41068.7	856.3	6330.09	856.3	5586.16			2026.15	0.00112						2025.86	0								2025.86	0.00138									859.705	0.05052	859.702	-0.01051	859.754	0.01242
334.6	578	328.9	1148	329.6	10947	334	44084.4			856.25	41289.5	856.25	6475.44	856.25	5697.11			2024.86	0.00124						2024.58	-8.60939e-05								2024.58	0.00158									859.746	0.04683	859.747	0.01022	859.805	0.00298
335.9	587	330.3	1158	331	11230	335.4	44756.4			856.2	41643.3	856.2	6454.82	856.2	5780.56			2023.58	0.00123						2023.29	-0.000197188								2023.29	0.00148									859.804	0.05655	859.8	-0.00903	859.851	-0.00696
337.3	602	331.7	1152	332.3	11510	336.8	45377.8			856.15	42202.5	856.15	6551.63	856.15	5830.96			2022.29	0.00105						2022.01	-0.000299949								2022.01	0.00107									859.849	0.05788	859.85	-0.00708	859.903	0.01968
338.8	600	333.1	1153	333.7	11790	338.2	45973			856.1	42245.6	856.1	6795.19	856.1	5914.46			2021.01	0.000863585						2020.72	-0.000319377								2020.72	0.000521778									859.9	0.04899	859.906	-0.01097	859.953	-0.00443
340.2	610	334.5	1154	335.1	12080	339.6	46534			856.05	42599.6	856.05	6737.36	856.05	5906.89			2019.72	0.000799726						2019.44	-0.000313805								2019.44	0.000117849									859.95	0.04311	859.947	-0.00775	860	0.01468
341.6	615	335.9	1162	336.5	12368	340.9	47036.2			856	42753.5	856	6883.79	856	6016.94			2018.44	0.0011						2018.15	-0.000349899								2018.15	4.88736e-05									859.991	0.04329	860.009	-0.00302
343	643	337.3	1161	337.9	12621	342.3	47479.6			855.95	43172.5	855.95	6950.93	855.95	5972.38			2017.15	0.00139						2016.87	-0.000419326								2016.87	0.000351437									860.056	0.04324
344.4	677	338.7	1172	339.2	12895	343.7	47918.6			855.9	43026	855.9	6895.06	855.9	5978.93			2015.87	0.00145						2015.58	-0.000372087								2015.58	0.000913999
345.8	689	340	1191	340.6	13183	345.2	48272			855.85	43039.3	855.85	7133.23	855.85	5998.76			2014.58	0.00108						2014.29	-9.98485e-05								2014.29	0.00135
347.2	696	341.4	1220	342	13439	346.6	48607.8			855.8	43308.1	855.8	7130.24	855.8	6059.81			2013.29	0.000720437						2013.01	0.000314057								2013.01	0.00144
348.5	717	342.8	1210	343.4	13666	348.1	48889.4			855.75	43164.6	855.75	7192.84	855.75	6077.81			2012.01	0.000656579						2011.72	0.000661296								2011.72	0.00127
349.9	747	344.3	1210	344.8	13890	349.5	49140.8			855.7	42861.6	855.7	7224.57	855.7	6061.43			2010.72	0.00107						2010.44	0.000791868								2010.44	0.00106
351.4	781	345.6	1225	346.2	14109	350.9	49358			855.65	42741.9	855.65	7168.75	855.65	6136.66			2009.44	0.00143						2009.15	0.000722441								2009.15	0.000936809
352.8	791	347.1	1234	347.7	14317	352.3	49489.6			855.6	42710.6	855.6	7182.47	855.6	5979.66			2008.15	0.00137						2007.87	0.000511347								2007.87	0.000799371
354.2	819	348.4	1250	349.1	14499	353.7	49603.8			855.55	42379.1	855.55	7281.24	855.55	5961.93			2006.87	0.00106						2006.58	0.000266919								2006.58	0.000561933
355.6	843	349.8	1242	350.6	14657	355.2	49655.4			855.5	42110.2	855.5	7471.36	855.5	5840.65			2005.58	0.00093729						2005.29	9.74913e-05								2005.29	0.000234495
357	877	351.2	1255	352	14777	356.6	49645			855.45	41348.3	855.45	7428.67	855.45	5744.71			2004.29	0.00111						2004.01	6.13969e-05								2004.01	-3.29437e-05
358.4	917	352.6	1265	353.4	14877	357.9	49558.2			855.4	41041.6	855.4	7320.41	855.4	5947.39			2003.01	0.00129						2002.72	9.38421e-05								2002.72	-0.000190382
359.9	960	354	1270	354.8	14950	359.3	49425.8			855.35	40609.6	855.35	7364.28	855.35	5973.55			2001.72	0.00147						2001.44	8.20063e-05								2001.44	-0.000307818
361.2	1035	355.4	1272	356.1	14997	360.8	49207.6			855.3	40135.5	855.3	7540.84	855.3	5896.31			2000.44	0.00164						2000.15	3.68365e-05								2000.15	-0.000555257
362.6	1103	356.8	1298	357.5	15020	362.2	48919			855.25	39466.1	855.25	7298.34	855.25	5751.3			1999.15	0.00188						1998.87	0								1998.87	-0.000952695
364	1179	358.2	1312	358.9	15000	363.5	48547			855.2	38447	855.2	7173.59	855.2	5773.71
365.5	1246	359.6	1358	360.3	14988	365	48103.8			855.15	37607.3	855.15	7245.05	855.15	5771.85
366.9	1290	361	1348	361.6	14982	366.4	47577.2			855.1	37111.6	855.1	7204.71	855.1	5638.65
368.3	1279	362.4	1392	362.9	14931	367.8	46921.8			855.05	36678	855.05	7054.05	855.05	5651.6
369.8	1241	363.8	1416	364.4	14853	369.2	46223.6			855	35635.3	855	7079.51	855	5608.47
371.2	1157	365.2	1447	365.7	14776	370.7	45428.8			854.95	34975	854.95	7006.77	854.95	5704.8
372.7	1079	366.6	1478	367.2	14720	372.1	44586.4			854.9	34696.7	854.9	6689.89	854.9	5630.83
374.1	1021	368	1527	368.6	14624	373.5	43728.2			854.85	33944.1	854.85	6609.81	854.85	5538.57
375.5	981	369.4	1577	370	14529	375	43045			854.8	33078.5	854.8	6373.24	854.8	5499.79
376.9	893	370.9	1630	371.5	14436	376.3	42641.4			854.75	32875.8	854.75	6361.8	854.75	5438.6
378.2	772	372.3	1674	372.9	14346	377.7	42695.4			854.7	32384.3	854.7	6244.84	854.7	5251.92
379.6	660	373.7	1731	374.3	14259	379.1	43299.6			854.65	32233.3	854.65	6165.06	854.65	5273.5
380.9	572	375.1	1806	375.8	14205	380.5	44403			854.6	32023.8	854.6	6035.48	854.6	5266.76
382.3	522	376.6	1884	377.2	14162	381.8	45737.8			854.55	31231.6	854.55	5708.59	854.55	5238.54
383.7	475	378	1968	378.6	14132	383.2	47113.2			854.5	31085.1	854.5	5667.62	854.5	5253.05
385.1	432	379.4	2033	380.1	14125	384.6	48425.8			854.45	31023.8	854.45	5556.1	854.45	5309.62
386.6	402	380.7	2119	381.5	14113	386.1	49659			854.4	30830.7	854.4	5372.17	854.4	5356.69
388	364	382.1	2211	382.9	14124	387.5	50702.8			854.35	30947.4	854.35	5270.39	854.35	5397.2
389.5	332	383.5	2311	384.3	14126	388.9	51591.2			854.3	30732.5	854.3	5276.72	854.3	5263.23
391	292	384.8	2410	385.6	14118	390.4	52361.8			854.25	30702.6	854.25	5239.03	854.25	5201.37
392.4	258	386.2	2510	387	14091	391.8	53040			854.2	30403.4	854.2	5092.53	854.2	5274.66
393.8	228	387.6	2632	388.4	14056	393.2	53632.4			854.15	30216.4	854.15	5074.98	854.15	5352.01
395.2	173	389	2760	389.8	13998	394.6	54110			854.1	30147.7	854.1	5013.53	854.1	5377.25
396.6	156	390.4	2892	391.1	13955	396	54502.6			854.05	29971.1	854.05	4982.1	854.05	5261.16
397.9	109	391.9	3004	392.5	13876	397.4	54800.8			854	30028.9	854	4780.45	854	5244.13
399.3	86	393.3	3148	393.9	13824	398.7	54997.4			853.95	30225.5	853.95	4821.64	853.95	5394.37
400.6	41	394.8	3306	395.3	13762	400.1	55048.2			853.9	30111.2	853.9	4803	853.9	5335.71
402	-11	396.2	3474	396.7	13705	401.5	54940.8			853.85	30080.9	853.85	4763.58	853.85	5114.83
403.4	-35	397.7	3667	398.1	13650	402.9	54661.4			853.8	29959	853.8	4772.32	853.8	5232.3
404.8	-41	399.1	3852	399.5	13605	404.3	54221.2			853.75	30015.3	853.75	4705.46	853.75	5238.58
406.2	-75	400.5	4044	400.9	13569	405.7	53575.4			853.7	30183.5	853.7	4694.39	853.7	5329.31
407.7	-66	401.9	4253	402.3	13543	407.1	52676			853.65	30213.3	853.65	4567.65	853.65	5254.92
409.2	-108	403.2	4455	403.7	13541	408.6	51383.6			853.6	29894.7	853.6	4589.64	853.6	5286.07
410.7	-154	404.6	4709	405.2	13527	410	49711.6			853.55	29829.2	853.55	4620.65	853.55	5304.7
412.1	-137	406	4926	406.6	13524	411.4	47563.4			853.5	29825.1	853.5	4603.17	853.5	5239.15
413.5	-149	407.3	5186	407.9	13529	412.8	44919.2			853.45	30103.1	853.45	4552.55	853.45	5345.28
414.9	-188	408.8	5442	409.3	13551	414.2	41160.4			853.4	30221.1	853.4	4493.54	853.4	5262.73
416.3	-192	410.2	5724	410.8	13596	415.6	34824.4			853.35	29942.5	853.35	4525.76	853.35	5257.56
417.7	-205	411.5	6013	412.2	13637	417	24089.2			853.3	29636.2	853.3	4412.48	853.3	5259.29
419.1	-244	412.9	6295	413.6	13710	418.4	14373.6			853.25	29689.5	853.25	4501.07	853.25	5411.25
420.5	-259	414.4	6640	415	13809	419.9	8263			853.2	29612.7	853.2	4623.53	853.2	5370.41
421.9	-262	415.7	6984	416.4	13927	421.3	5021.6			853.15	29386	853.15	4537.57	853.15	5301.83
423.3	-275	417.1	7319	417.8	14080	422.7	3444.2			853.1	29624.4	853.1	4482.63	853.1	5218.24
424.8	-305	418.5	7707	419.2	14229	424.1	2681			853.05	30212	853.05	4468.78	853.05	5310.08
426.2	-292	419.9	8097	420.7	14388	425.6	2228.4			853	29916.9	853	4492.41	853	5321.48
427.6	-288	421.3	8500	422.1	14576	426.9	1960			852.95	29409.2	852.95	4572.11	852.95	5417.61
429.1	-313	422.8	8931	423.5	14745	428.3	1784			852.9	29415.5	852.9	4595.82	852.9	5487.31
430.5	-352	424.2	9382	425	14945	429.8	1661			852.85	29401.8	852.85	4554.98	852.85	5524.81
431.9	-359	425.6	9849	426.3	15168	431.2	1565.2			852.8	29643.3	852.8	4617.2	852.8	5580.18
433.3	-357	427	10341	427.7	15404	432.6	1499.4			852.75	29267.9	852.75	4463.72	852.75	5533.24
434.6	-364	428.4	10852	429.1	15632	434	1439.6			852.7	29041	852.7	4414.58	852.7	5563.94
436	-406	429.7	11348	430.5	15860	435.3	1393.6			852.65	29305.8	852.65	4433.15	852.65	5567.51
437.4	-406	431.1	11891	431.9	16135	436.7	1356.6			852.6	29199.6	852.6	4366.63	852.6	5629.3
438.8	-406	432.5	12470	433.3	16410	438.2	1326.2			852.55	29231.8	852.55	4443.63	852.55	5570.51
440.2	-443	433.8	13041	434.7	16712	439.5	1290.8			852.5	28808.3	852.5	4442.02	852.5	5696.06
441.6	-439	435.3	13610	436.1	16981	440.9	1264.4			852.45	28820.3	852.45	4387.47	852.45	5752.96
443	-435	436.6	14252	437.5	17275	442.4	1235			852.4	29102.9	852.4	4437.55	852.4	5856
444.5	-455	438.1	14850	438.9	17571	443.8	1214.2			852.35	28815.9	852.35	4435.55	852.35	5891.02
445.9	-440	439.5	15517	440.3	17916	445.2	1196			852.3	28719.1	852.3	4472.64	852.3	5873
447.3	-449	440.9	16170	441.6	18225	446.6	1176			852.25	28781	852.25	4430.29	852.25	5833.65
448.8	-492	442.3	16881	443.1	18526	448	1156.8			852.2	28797.5	852.2	4436.8	852.2	5624.44
450.1	-502	443.7	17588	444.5	18816	449.5	1135.6			852.15	28521	852.15	4471.34	852.15	5901.82
451.5	-492	445.1	18294	445.9	19133	450.9	1118			852.1	28418.3	852.1	4410.92	852.1	5905.35
452.9	-500	446.5	19042	447.4	19472	452.3	1094.4			852.05	28288.7	852.05	4387.7	852.05	5884.58
454.3	-498	447.9	19786	448.7	19805	453.7	1076.4			852	28158.2	852	4440.87	852	5863.03
455.7	-502	449.3	20546	450.1	20080	455.1	1055.2			851.95	28293.6	851.95	4446.89	851.95	5781.29
457	-518	450.7	21314	451.5	20373	456.5	1034.8			851.9	28301	851.9	4471.75	851.9	5790.54
458.5	-520	452.1	22118	452.9	20685	457.9	1019.2			851.85	28361.2	851.85	4393.07	851.85	5881.43
459.9	-552	453.4	22918	454.2	20940	459.4	1004.4			851.8	28300.1	851.8	4441.26	851.8	5933.44
461.3	-556	454.8	23673	455.6	21176	460.8	980.4			851.75	28413.5	851.75	4423.15	851.75	5721.67
462.8	-551	456.2	24435	457	21411	462.1	968			851.7	28302.1	851.7	4395.35	851.7	5463.26
464.2	-595	457.6	25246	458.4	21659	463.5	954.4			851.65	28531.9	851.65	4345.83	851.65	5359.54
465.6	-576	459.1	25983	459.9	21837	465	935.4			851.6	28110.8	851.6	4397.2	851.6	5362.46
467	-567	460.4	26731	461.3	22017	466.4	920.4			851.55	28138.2	851.55	4416.35	851.55	5302.78
468.4	-591	461.9	27548	462.7	22154	467.8	903.8			851.5	28251.6	851.5	4341.45	851.5	5287.78
469.8	-597	463.3	28362	464.1	22267	469.3	890.2			851.45	28307.6	851.45	4336.52	851.45	5187.16
471.2	-620	464.7	29149	465.5	22351	470.7	877.4			851.4	28515.2	851.4	4520.93	851.4	5247.11
472.6	-611	466.1	29928	466.9	22408	472.1	864.4			851.35	28373.1	851.35	4523.39	851.35	5309.31
474	-607	467.5	30667	468.3	22446	473.6	854.4			851.3	28191.5	851.3	4435.17	851.3	5162.6
475.5	-597	468.8	31388	469.8	22426	475	849.2			851.25	28423.7	851.25	4326.61	851.25	5041.25
476.8	-623	470.2	32117	471.1	22349	476.3	841.2			851.2	28415	851.2	4292.05	851.2	5023.81
478.3	-642	471.6	32796	472.4	22218	477.7	826.2			851.15	28219	851.15	4337.35	851.15	5185.22
479.7	-659	473	33402	473.8	22024	479	816.4			851.1	28400.6	851.1	4387.57	851.1	5091.39
481.1	-643	474.4	34060	475.2	21772	480.4	811			851.05	28239	851.05	4382.71	851.05	5172.86
482.5	-643	475.9	34735	476.5	21437	481.8	798.2			851	27983.1	851	4424.05	851	5155.21
483.9	-651	477.3	35388	477.9	21023	483.2	792.2			850.95	27987.9	850.95	4485.79	850.95	5100.56
485.4	-649	478.7	36015	479.3	20515	484.6	780			850.9	28170.4	850.9	4469.29	850.9	5037.2
486.8	-633	480.2	36590	480.7	19909	486.1	765.6			850.85	28258.4	850.85	4265.74	850.85	5050.99
488.2	-660	481.7	37127	482.2	19181	487.4	767.2			850.8	28096.2	850.8	4256.57	850.8	4969.51
489.6	-650	483.1	37617	483.6	18352	488.9	758.2			850.75	28193	850.75	4358.27	850.75	5067.63
490.9	-657	484.5	38081	485.1	17425	490.3	762.4			850.7	28190.4	850.7	4281.51	850.7	5101.17
492.3	-647	485.8	38446	486.5	16364	491.7	753.4			850.65	28356.4	850.65	4357.33	850.65	5041.33
493.7	-640	487.1	38665	488	15146	493.1	744.8			850.6	28292.6	850.6	4424.09	850.6	5013.04
495.1	-662	488.5	38785	489.4	13857	494.5	728.4			850.55	28163.9	850.55	4397.21	850.55	5028.31
496.5	-671	489.8	38788	490.8	12498	495.9	729			850.5	27673.4	850.5	4461.7	850.5	4987.99
497.9	-634	491.2	38817	492.2	11039	497.3	719.4			850.45	28028	850.45	4461.32	850.45	4989.19
499.3	-625	492.5	38713	493.5	9557	498.8	715.4			850.4	28172	850.4	4419.28	850.4	5004.2
500.7	-637	493.9	38599	495	8135	500.1	701.8			850.35	27978	850.35	4381.28	850.35	5088.03
502.1	-653	495.4	38424	496.3	6852	501.6	703			850.3	28601.5	850.3	4396.11	850.3	5030.04
503.5	-621	496.9	38157	497.7	5743	503	691.8			850.25	28160.7	850.25	4519.91	850.25	5098.84
505	-602	498.4	37904	499.1	4831	504.4	685.2			850.2	28344.6	850.2	4411.9	850.2	5050.96
506.4	-616	499.8	37579	500.5	4049	505.9	675.2			850.15	28341.6	850.15	4339.39	850.15	4967.53
507.8	-613	501.1	37147	502	3475	507.4	679.2			850.1	28309.2	850.1	4473.72	850.1	5111.16
509.3	-630	502.5	36629	503.4	3011	508.7	667			850.05	28294.7	850.05	4275.1	850.05	5236.33
510.8	-625	503.9	35978	504.8	2703	510.1	651			850	28091.4	850	4304.33	850	5146.71
512.1	-572	505.3	35262	506.2	2478	511.5	647.2			849.95	28009.3	849.95	4404.71	849.95	4999.22
513.5	-563	506.7	34420	507.6	2309	512.9	652			849.9	28180.8	849.9	4323.72	849.9	5041.44
514.8	-563	508.1	33543	509	2193	514.2	635.8			849.85	28556.1	849.85	4376.05	849.85	5057.33
516.2	-542	509.4	32602	510.5	2107	515.6	625.8			849.8	28597.5	849.8	4420.17	849.8	5110.76
517.6	-549	510.7	31467	511.8	2044	517	618.4			849.75	28189.2	849.75	4419.57	849.75	4991
519	-570	512.1	30405	513.2	2008	518.5	610			849.7	27893.6	849.7	4290.76	849.7	5074.79
520.4	-558	513.6	29259	514.7	1977	520	598.6			849.65	27987.4	849.65	4305.9	849.65	5046.63
521.8	-544	515	28069	516.1	1969	521.5	597.2			849.6	27928.3	849.6	4317.39	849.6	5057.29
523.3	-490	516.4	26869	517.6	1938	522.9	584.2			849.55	27802	849.55	4364.47	849.55	5016.17
524.7	-479	517.9	25615	518.9	1917	524.3	583.2			849.5	28077.2	849.5	4358.51	849.5	5069.26
526.2	-470	519.3	24439	520.3	1931	525.7	575			849.45	28293.5	849.45	4448.73	849.45	5038.44
527.7	-457	520.7	23220	521.7	1933	527	574.8			849.4	28279.4	849.4	4364.64	849.4	5011.74
529.1	-519	522	21934	523.1	1905	528.3	561.6			849.35	28266.7	849.35	4302.02	849.35	4971.15
530.5	-463	523.4	20758	524.5	1914	529.7	554.8			849.3	28411.3	849.3	4306.11	849.3	4887.77
531.9	-439	524.8	19540	525.8	1924	531.1	540.2			849.25	28208.7	849.25	4357.28	849.25	4889.1
533.2	-435	526.1	18333	527.2	1936	532.5	533.2			849.2	28048.6	849.2	4227.97	849.2	4971.8
534.6	-421	527.5	17092	528.7	1951	533.9	524.2			849.15	28268.4	849.15	4325.55	849.15	5128.79
535.9	-371	528.8	15983	530	1952	535.4	525.8			849.1	27974.6	849.1	4330.9	849.1	5025.86
537.2	-374	530.3	14895	531.5	1961	536.8	516			849.05	27543.1	849.05	4227	849.05	4929.16
538.6	-392	531.7	13884	532.9	1970	538.2	505.8			849	28068.7	849	4286.25	849	4932.5
540	-370	533.1	12947	534.2	1947	539.6	498			848.95	28432.4	848.95	4528.16	848.95	5092.98
541.5	-360	534.5	12071	535.5	1970	541	491.6			848.9	28277.1	848.9	4300.06	848.9	5102.33
542.9	-299	535.8	11262	536.9	2006	542.5	482.4			848.85	28530.9	848.85	4177.46	848.85	5024.34
544.3	-325	537.3	10539	538.4	2023	543.8	467.6			848.8	28355.6	848.8	4301.17	848.8	4894.98
545.7	-275	538.7	9865	539.8	1998	545.2	465.8			848.75	28419.3	848.75	4429.29	848.75	4927.72
547.1	-279	540.1	9258	541.2	2043	546.6	459.8			848.7	28136.9	848.7	4456.2	848.7	4929.22
548.4	-283	541.4	8684	542.5	2046	548	452.4			848.65	28098.7	848.65	4386.9	848.65	4975.44
549.9	-289	542.8	8183	544	2057	549.4	445.8			848.6	28109.9	848.6	4450.12	848.6	4946.08
551.3	-284	544.2	7780	545.4	2026	550.8	427.6			848.55	28164.5	848.55	4530.31	848.55	4962.33
552.7	-248	545.6	7399	546.8	2048	552.2	429.2			848.5	27815.2	848.5	4295.14	848.5	5077.58
554	-201	547	7057	548.2	2109	553.5	423.8			848.45	28202.6	848.45	4405.6	848.45	4926.61
555.5	-231	548.4	6727	549.6	2113	554.9	413.6			848.4	28202.7	848.4	4380.16	848.4	4903.04
556.9	-228	549.7	6502	551	2109	556.3	405.4			848.35	28265.5	848.35	4353.89	848.35	5070.69
558.3	-198	551.2	6281	552.3	2128	557.7	406			848.3	28323.3	848.3	4325.63	848.3	5079.13
559.7	-207	552.7	6080	553.6	2150	559.1	404.6			848.25	28408.3	848.25	4453.75	848.25	5042.58
561.1	-214	554.1	5893	555	2145	560.6	394.8			848.2	28208	848.2	4446.76	848.2	5055.47
562.4	-219	555.5	5697	556.3	2162	561.9	392.4			848.15	28318.2	848.15	4396.82	848.15	4968.97
563.8	-214	556.8	5595	557.7	2185	563.4	389			848.1	28278	848.1	4350.12	848.1	5245.38
565.2	-217	558.1	5450	559.1	2195	564.7	385.2			848.05	28475.5	848.05	4399.46	848.05	5114.48
566.6	-215	559.5	5316	560.6	2195	566.2	384.4			848	28358.7	848	4329.32	848	4911.62
568	-247	560.8	5182	562	2239	567.6	378
569.5	-228	562.2	5098	563.4	2242	569	378.2
570.9	-239	563.7	5016	564.8	2239	570.4	375.4
572.4	-264	565	4912	566.2	2230	571.8	372.2
573.9	-278	566.4	4841	567.6	2262	573.2	371.4
575.2	-270	567.9	4781	569	2281	574.7	369.4
576.6	-245	569.3	4716	570.4	2310	576.1	356.8
578	-340	570.7	4694	571.9	2330	577.5	363.6
579.3	-309	572.1	4603	573.2	2318	578.9	355.4
580.7	-329	573.6	4576	574.7	2349	580.3	360
582.1	-356	575	4540	576.1	2338	581.6	361.2
583.6	-346	576.4	4482	577.5	2362	583	359.6
585	-362	577.8	4448	578.8	2388	584.4	358.4
586.4	-388	579.1	4390	580.2	2403	585.7	344.2
587.8	-391	580.5	4324	581.6	2419	587.1	332.6
589.2	-445	581.8	4298	583.1	2410	588.6	338.4
590.6	-458	583.1	4287	584.4	2419	590	331
592	-449	584.5	4197	585.8	2416	591.4	331.4
593.4	-430	585.9	4115	587.1	2421	592.8	339.6
594.8	-451	587.3	4081	588.6	2404	594.2	329.8
596.2	-470	588.6	4061	590	2421	595.6	333.8
597.6	-504	590	4043	591.5	2445	597.1	317.6
598.9	-557	591.5	3996	592.8	2439	598.5	318.4
600.3	-509	592.9	3936	594.3	2461	599.9	327.4
601.7	-497	594.4	3891	595.7	2468	601.3	335.6
603.1	-522	595.7	3929	597	2480	602.7	331.6
604.5	-512	597.2	3891	598.4	2473	604.1	311.8
606	-534	598.6	3838	599.8	2473	605.6	306.8
607.5	-540	600.1	3821	601.1	2467	607.1	312.6
609	-571	601.5	3820	602.5	2476	608.4	317.4
610.4	-639	602.9	3805	603.9	2465	609.8	324.6
611.8	-566	604.3	3820	605.3	2486	611.1	322.6
613.2	-590	605.8	3784	606.7	2510	612.5	319.8
614.6	-567	607	3804	608.2	2492	613.9	311.6
615.9	-595	608.3	3783	609.6	2504	615.4	304.2
617.3	-581	609.6	3807	611	2479	616.7	306.6
618.7	-614	611	3842	612.5	2473	618.2	308.2
620.1	-583	612.4	3847	613.9	2465	619.7	319.4
621.5	-606	613.8	3828	615.3	2500	621.1	301.8
622.9	-611	615.3	3857	616.7	2512	622.6	305.6
624.3	-612	616.7	3922	618.1	2493	624.1	311
625.7	-603	618.2	3954	619.5	2467	625.5	306
627.2	-612	619.6	3963	620.9	2461	626.8	305.2
628.6	-654	621	3986	622.2	2461	628.2	314.4
630	-618	622.4	4062	623.6	2461	629.6	318.6
631.5	-633	623.8	4078	625	2466	631	303.2
632.9	-594	625.2	4145	626.5	2453	632.4	301
634.3	-625	626.6	4173	628	2463	633.8	299.2
635.7	-627	628	4200	629.4	2439	635.1	311.4
637.2	-603	629.4	4297	630.8	2441	636.5	302.8
638.6	-617	630.7	4323	632.2	2450	637.9	296
639.9	-609	632.1	4370	633.6	2421	639.3	305.8
641.4	-625	633.6	4381	634.9	2417	640.7	306
642.8	-592	635	4415	636.3	2404	642.1	299.8
644.3	-580	636.5	4502	637.7	2413	643.6	303.8
645.6	-602	637.9	4502	639.1	2379	645	302.6
647	-560	639.3	4558	640.5	2373	646.4	300
648.3	-562	640.7	4593	641.8	2377	647.8	303.4
649.8	-548	642.1	4655	643.3	2375	649.2	303.2
651.2	-566	643.5	4679	644.7	2360	650.6	305.8
652.6	-603	644.8	4686	646.1	2309	652	304.2
654	-559	646.2	4721	647.5	2306	653.4	305.6
655.4	-531	647.6	4748	649	2321	654.8	306.6
656.7	-488	649	4742	650.3	2289	656.3	304.4
658.1	-473	650.4	4778	651.8	2282	657.7	301.2
659.5	-461	651.8	4785	653.1	2276	659	305.2
660.8	-440	653.2	4809	654.5	2248	660.5	301.2
662.2	-441	654.7	4806	655.9	2253	662	299.2
663.6	-424	656.1	4836	657.3	2257	663.4	302.2
665.1	-396	657.5	4848	658.8	2215	664.8	299.2
666.6	-434	658.8	4881	660.2	2215	666.2	304.2
668.1	-410	660.2	4889	661.6	2188	667.6	302.4
669.5	-352	661.7	4839	663	2168	669	298
670.8	-347	663	4855	664.4	2162	670.5	295.6
672.2	-295	664.3	4821	665.7	2163	671.9	303.4
673.7	-288	665.6	4854	667.1	2142	673.3	297.4
675.1	-263	667	4853	668.5	2108	674.7	298.6
676.6	-263	668.4	4814	669.9	2104	676.1	300.4
677.9	-207	669.8	4798	671.4	2089	677.5	298.6
679.3	-159	671.2	4731	672.8	2094	678.8	297
680.8	-191	672.6	4773	674.1	2091	680.2	300.2
682.2	-110	674	4735	675.6	2060	681.6	299.2
683.6	-103	675.4	4726	677	2051	683	301.8
685.1	-59	676.8	4712	678.4	2047	684.4	298
686.5	-39	678.2	4704	679.8	2052	685.8	306.2
687.9	9	679.6	4643	681.1	2026	687.2	306.8
689.3	19	681	4661	682.5	1980	688.6	293.6
690.8	16	682.3	4625	683.9	1977	690	297.2
692.2	81	683.7	4594	685.4	2002	691.5	295.8
693.5	118	685.2	4606	686.7	1995	692.9	300.6
694.8	109	686.6	4586	688.2	1985	694.2	302.2
696.3	143	688	4560	689.6	1973	695.7	294.2
697.7	185	689.5	4531	691.1	1944	697.1	296.2
699	233	690.9	4501	692.5	1945	698.5	296.8
700.5	201	692.2	4446	694	1942	699.9	300.8
702	263	693.5	4497	695.3	1943	701.4	301.6
703.3	316	694.9	4505	696.7	1922	702.7	301.4
704.8	320	696.5	4446	698.1	1886	704.1	302.6
706.3	323	697.9	4391	699.5	1898	705.6	307.8
707.7	334	699.2	4365	700.9	1890	707	305
709.1	401	700.6	4419	702.3	1927	708.4	303.2
710.6	431	702	4384	703.7	1945	709.8	303.4
712	438	703.3	4354	705.1	1922	711.2	305.6
713.5	432	704.8	4312	706.6	1895	712.6	305
714.8	433	706.2	4286	708	1880	714.1	295.8
716.1	516	707.5	4280	709.4	1829	715.5	303.6
717.6	533	708.9	4225	710.7	1898	716.9	306
718.9	537	710.3	4226	712.2	1874	718.4	300.2
720.3	531	711.8	4215	713.6	1903	719.8	301.4
721.7	529	713.3	4135	715	1920	721.2	297.6
723.1	539	714.7	4149	716.4	1892	722.7	307.2
724.5	591	716.1	4081	717.9	1882	724.1	300
725.9	560	717.5	4090	719.3	1906	725.5	309.8
727.4	570	718.9	4068	720.7	1900	726.9	309.4
728.8	616	720.3	4028	722.1	1920	728.3	303.8
730.2	554	721.7	4001	723.5	1892	729.7	305.2
731.6	592	723.1	3956	724.8	1863	731.1	304.8
733	574	724.5	3925	726.2	1908	732.5	304.4
734.4	578	725.8	3854	727.6	1910	733.8	298.4
735.8	575	727.2	3900	729.1	1908	735.3	302
737.2	626	728.6	3829	730.4	1918	736.7	304.2
738.7	555	730.1	3793	731.8	1913	738.1	298.6
740.1	547	731.5	3793	733.3	1930	739.6	301.2
741.5	564	732.9	3735	734.6	1893	740.8	299
743	568	734.2	3711	736.1	1936	742.3	299.8
744.3	585	735.5	3687	737.5	1935	743.7	304.2
745.7	540	736.9	3643	738.9	1951	745.1	303.6
747.1	550	738.5	3606	740.2	1937	746.5	296
748.5	501	740	3604	741.6	1924	747.9	299.4
749.9	533	741.4	3536	743	1934	749.3	298.4
751.4	503	742.8	3547	744.4	1964	750.6	299.2
752.8	533	744.1	3477	745.8	1945	752	297.6
754.2	496	745.5	3493	747.2	1940	753.5	297.2
755.6	513	746.9	3467	748.6	1912	755	292.6
757	495	748.2	3414	750.1	1932	756.4	299.6
758.4	454	749.5	3393	751.5	1977	757.8	291.6
759.8	430	751	3364	752.8	1984	759.2	290
761.2	460	752.4	3327	754.3	1940	760.6	294.2
762.5	454	753.7	3307	755.7	1961	762.1	286
763.9	453	755	3286	757.1	1985	763.6	290
765.3	481	756.4	3237	758.6	1993	765	289.4
766.8	447	757.9	3201	759.9	2004	766.3	293
768.2	425	759.3	3173	761.3	1988	767.7	280
769.6	419	760.7	3132	762.7	1971	769.1	281
771	443	762.1	3198	764.1	1981	770.5	296
772.5	401	763.6	3143	765.5	2020	772	291.8
773.8	366	765	3136	766.8	2005	773.4	284.2
775.2	380	766.5	3100	768.3	2008	774.8	282.8
776.7	392	767.9	3077	769.7	2016	776.3	289
778.1	399	769.3	3088	771.1	2000	777.7	286.8
779.5	411	770.6	3048	772.6	2044	779.1	277.8
780.9	339	772.1	3088	774	2028	780.5	289.4
782.4	345	773.5	3044	775.4	2032	781.9	286.6
783.9	365	774.9	3020	776.8	2028	783.2	278.4
785.4	353	776.2	3028	778.2	2057	784.6	275.4
786.8	397	777.6	3032	779.6	2052	786.1	279
788.1	403	779	3028	781.1	2038	787.4	280.6
789.5	365	780.4	2990	782.4	2029	788.8	280.4
791	370	781.7	2979	783.8	2039	790.3	274.4
792.5	400	783.1	2976	785.3	2043	791.8	271
793.8	355	784.6	2948	786.8	2048	793.2	277
795.2	338	786	2986	788.2	2056	794.4	273.4
796.6	340	787.4	2954	789.7	2037	795.9	273.6
798	367	788.8	3010	791.1	2083	797.2	273.8
799.5	348	790.2	2944	792.4	2075	798.6	273
800.8	372	791.7	2935	793.9	2060	800.1	275.4
801.9	373	793	2977	795.3	2069	801.4	277
802.4	353	794.5	2942	796.6	2099	802.1	279.4
802.5	355	795.8	2965	797.9	2110	802.4	270.6
		797.2	2945	799.3	2121
		798.7	2906	800.6	2101
		800.1	2920	801.8	2122
		801.5	2956	802.2	2084
		802.3	3006	802.3	2091
		802.7	2924
[truncated: 10 more columns]

## Sheet: Figure 6
Figure 6b																							Figure 6c
Wavenumber (cm-1)	Intensity (a.u.)	Wavenumber (cm-1)	Intensity (a.u.)	Wavenumber (cm-1)	Intensity (a.u.)	Wavenumber (cm-1)	Intensity (a.u.)	Wavenumber (cm-1)	Intensity (a.u.)		Wavenumber (cm-1)	Intensity (a.u.)	Wavenumber (cm-1)	Intensity (a.u.)	Wavenumber (cm-1)	Intensity (a.u.)	Wavenumber (cm-1)	Intensity (a.u.)	Wavenumber (cm-1)	Intensity (a.u.)			Wavenumber (cm-1)	Intensity (a.u.)	Wavenumber (cm-1)	Intensity (a.u.)	Wavenumber (cm-1)	Intensity (a.u.)	Wavenumber (cm-1)	Intensity (a.u.)	Wavenumber (cm-1)	Intensity (a.u.)		Wavenumber (cm-1)	Intensity (a.u.)	Wavenumber (cm-1)	Intensity (a.u.)	Wavenumber (cm-1)	Intensity (a.u.)	Wavenumber (cm-1)	Intensity (a.u.)	Wavenumber (cm-1)	Intensity (a.u.)
2950.99	-0.000230229	2950.99	-0.0121	2950.99	-0.0166	2950.99	-0.01961	2950.99	-0.04685		2231.57	-0.000674112	2231.57	-0.01429	2231.57	-0.01967	2231.57	-0.02306	2231.57	-0.05724			2950.99	0.06901	2950.99	0.10165	2950.99	0.10535	2950.99	0.11342	2950.99	0.11378		2110.06	6.008e-05	2110.06	0.00109	2110.06	0.000901827	2110.06	0.001	2110.06	0.00106
2949.06	-0.000236326	2949.06	-0.01206	2949.06	-0.01662	2949.06	-0.0196	2949.06	-0.04689		2229.64	-0.000667973	2229.64	-0.01443	2229.64	-0.0198	2229.64	-0.02321	2229.64	-0.0574			2949.06	0.06908	2949.06	0.10169	2949.06	0.10542	2949.06	0.11351	2949.06	0.11381		2108.13	4.10412e-05	2108.13	0.00106	2108.13	0.000899165	2108.13	0.00089439	2108.13	0.000969319
2947.14	-0.000226973	2947.14	-0.01201	2947.14	-0.01663	2947.14	-0.01961	2947.14	-0.04692		2227.71	-0.000668526	2227.71	-0.01454	2227.71	-0.0199	2227.71	-0.02332	2227.71	-0.05754			2947.14	0.06916	2947.14	0.1016	2947.14	0.10531	2947.14	0.11341	2947.14	0.11394		2106.2	1.24362e-05	2106.2	0.00104	2106.2	0.000879925	2106.2	0.000817683	2106.2	0.00089018
2945.21	-0.000210922	2945.21	-0.01195	2945.21	-0.01663	2945.21	-0.01962	2945.21	-0.04693		2225.78	-0.000665724	2225.78	-0.01462	2225.78	-0.01997	2225.78	-0.02343	2225.78	-0.05765			2945.21	0.06914	2945.21	0.10154	2945.21	0.10516	2945.21	0.11329	2945.21	0.11408		2104.27	-1.83186e-05	2104.27	0.001	2104.27	0.000843951	2104.27	0.00077037	2104.27	0.000836227
2943.28	-0.000201657	2943.28	-0.0119	2943.28	-0.01664	2943.28	-0.01964	2943.28	-0.04694		2223.85	-0.000664286	2223.85	-0.0147	2223.85	-0.02	2223.85	-0.02351	2223.85	-0.05776			2943.28	0.06899	2943.28	0.10166	2943.28	0.10499	2943.28	0.1132	2943.28	0.11384		2102.34	-3.61625e-05	2102.34	0.000974122	2102.34	0.000807978	2102.34	0.000739482	2102.34	0.000801613
2941.35	-0.000191	2941.35	-0.01187	2941.35	-0.01666	2941.35	-0.01969	2941.35	-0.04698		2221.92	-0.000678375	2221.92	-0.01478	2221.92	-0.02005	2221.92	-0.02359	2221.92	-0.05788			2941.35	0.06892	2941.35	0.10183	2941.35	0.10484	2941.35	0.11311	2941.35	0.1134		2100.41	-3.27696e-05	2100.41	0.000956369	2100.41	0.000775235	2100.41	0.000727282	2100.41	0.000779062
2939.42	-0.000176809	2939.42	-0.01186	2939.42	-0.01669	2939.42	-0.01977	2939.42	-0.04704		2220	-0.000703933	2220	-0.01486	2220	-0.02012	2220	-0.02366	2220	-0.05801			2939.42	0.06909	2939.42	0.10184	2939.42	0.10494	2939.42	0.11304	2939.42	0.1132		2098.48	-1.26379e-05	2098.48	0.000957911	2098.48	0.000745062	2098.48	0.000725905	2098.48	0.000771426
2937.49	-0.000161818	2937.49	-0.01188	2937.49	-0.01673	2937.49	-0.01989	2937.49	-0.04712		2218.07	-0.000722573	2218.07	-0.01493	2218.07	-0.0202	2218.07	-0.02374	2218.07	-0.05815			2937.49	0.06938	2937.49	0.10168	2937.49	0.10518	2937.49	0.11292	2937.49	0.11319		2096.56	4.48599e-06	2096.56	0.00096948	2096.56	0.000710935	2096.56	0.000723108	2096.56	0.000782034
2935.56	-0.000161216	2935.56	-0.01193	2935.56	-0.01678	2935.56	-0.02003	2935.56	-0.04719		2216.14	-0.000739075	2216.14	-0.01498	2216.14	-0.02028	2216.14	-0.02382	2216.14	-0.05827			2935.56	0.06943	2935.56	0.10151	2935.56	0.10516	2935.56	0.11276	2935.56	0.11311		2094.63	6.39001e-06	2094.63	0.000971356	2094.63	0.000650391	2094.63	0.000717985	2094.63	0.000796144
2933.63	-0.000192586	2933.63	-0.012	2933.63	-0.01684	2933.63	-0.02016	2933.63	-0.04725		2214.21	-0.000773047	2214.21	-0.01503	2214.21	-0.02035	2214.21	-0.02391	2214.21	-0.05839			2933.63	0.06939	2933.63	0.10152	2933.63	0.10512	2933.63	0.11282	2933.63	0.11306		2092.7	3.10238e-06	2092.7	0.000957911	2092.7	0.000568345	2092.7	0.000713748	2092.7	0.000799919
2931.71	-0.000241017	2931.71	-0.01209	2931.71	-0.01688	2931.71	-0.02026	2931.71	-0.04729		2212.28	-0.000827525	2212.28	-0.01508	2212.28	-0.02044	2212.28	-0.02399	2212.28	-0.0585			2931.71	0.06952	2931.71	0.10182	2931.71	0.10544	2931.71	0.11298	2931.71	0.11312		2090.77	3.27283e-06	2090.77	0.000966847	2090.77	0.000527349	2090.77	0.000730616	2090.77	0.000815513
2929.78	-0.000277823	2929.78	-0.01216	2929.78	-0.01688	2929.78	-0.02029	2929.78	-0.0473		2210.35	-0.000884685	2210.35	-0.01514	2210.35	-0.02052	2210.35	-0.02408	2210.35	-0.05862			2929.78	0.0695	2929.78	0.10218	2929.78	0.10578	2929.78	0.11299	2929.78	0.11316		2088.84	6.08659e-06	2088.84	0.00103	2088.84	0.000560244	2088.84	0.000786081	2088.84	0.000871216
2927.85	-0.000296299	2927.85	-0.01223	2927.85	-0.01688	2927.85	-0.02028	2927.85	-0.0473		2208.42	-0.000933406	2208.42	-0.0152	2208.42	-0.02058	2208.42	-0.02417	2208.42	-0.05873			2927.85	0.0693	2927.85	0.10235	2927.85	0.10583	2927.85	0.11307	2927.85	0.11332		2086.91	1.6435e-05	2086.91	0.00111	2086.91	0.000627818	2086.91	0.000850949	2086.91	0.00094814
2925.92	-0.000287293	2925.92	-0.01229	2925.92	-0.01687	2925.92	-0.02023	2925.92	-0.04727		2206.49	-0.00096948	2206.49	-0.01526	2206.49	-0.02062	2206.49	-0.02423	2206.49	-0.05883			2925.92	0.06935	2925.92	0.10228	2925.92	0.10572	2925.92	0.11319	2925.92	0.11355		2084.98	3.11172e-05	2084.98	0.00117	2084.98	0.000687527	2084.98	0.000881002	2084.98	0.00101
2923.99	-0.000245633	2923.99	-0.01232	2923.99	-0.01685	2923.99	-0.02015	2923.99	-0.04722		2204.57	-0.000988362	2204.57	-0.01531	2204.57	-0.02066	2204.57	-0.02428	2204.57	-0.05892			2923.99	0.06946	2923.99	0.10213	2923.99	0.10546	2923.99	0.11295	2923.99	0.11348		2083.05	3.74426e-05	2083.05	0.00119	2083.05	0.000723436	2083.05	0.000869483	2083.05	0.00104
2922.06	-0.000199441	2922.06	-0.01233	2922.06	-0.01682	2922.06	-0.02005	2922.06	-0.04718		2202.64	-0.000989369	2202.64	-0.01533	2202.64	-0.0207	2202.64	-0.02432	2202.64	-0.059			2922.06	0.06942	2922.06	0.10206	2922.06	0.10516	2922.06	0.11255	2922.06	0.11326		2081.13	3.00417e-05	2081.13	0.00115	2081.13	0.000725773	2081.13	0.000839816	2081.13	0.00103
2920.13	-0.000170477	2920.13	-0.01234	2920.13	-0.01678	2920.13	-0.01995	2920.13	-0.04716		2200.71	-0.000979474	2200.71	-0.01534	2200.71	-0.02072	2200.71	-0.02434	2200.71	-0.05906			2920.13	0.06946	2920.13	0.10215	2920.13	0.10513	2920.13	0.11252	2920.13	0.11327		2079.2	1.89231e-05	2079.2	0.00108	2079.2	0.000688254	2079.2	0.000798536	2079.2	0.00101
2918.2	-0.000146839	2918.2	-0.01233	2918.2	-0.01674	2918.2	-0.01986	2918.2	-0.04713		2198.78	-0.000966018	2198.78	-0.01534	2198.78	-0.02073	2198.78	-0.02435	2198.78	-0.05909			2918.2	0.06965	2918.2	0.10225	2918.2	0.10529	2918.2	0.11279	2918.2	0.11342		2077.27	1.37273e-05	2077.27	0.001	2077.27	0.000611562	2077.27	0.000729169	2077.27	0.000955829
2916.28	-0.000123992	2916.28	-0.01229	2916.28	-0.01668	2916.28	-0.01977	2916.28	-0.04711		2196.85	-0.000955485	2196.85	-0.01533	2196.85	-0.02073	2196.85	-0.02435	2196.85	-0.05911			2916.28	0.0698	2916.28	0.10224	2916.28	0.10531	2916.28	0.11294	2916.28	0.11342		2075.34	1.6143e-05	2075.34	0.00090969	2075.34	0.00050991	2075.34	0.000631776	2075.34	0.000852077
2914.35	-0.000110503	2914.35	-0.01225	2914.35	-0.0166	2914.35	-0.01965	2914.35	-0.04708		2194.92	-0.000951752	2194.92	-0.01532	2194.92	-0.02073	2194.92	-0.02436	2194.92	-0.05913			2914.35	0.06984	2914.35	0.10234	2914.35	0.10517	2914.35	0.11293	2914.35	0.1134		2073.41	2.09585e-05	2073.41	0.000807625	2073.41	0.000399686	2073.41	0.000529926	2073.41	0.000698206
2912.42	-9.52043e-05	2912.42	-0.0122	2912.42	-0.01652	2912.42	-0.01954	2912.42	-0.04707		2192.99	-0.000953086	2192.99	-0.01531	2192.99	-0.02073	2192.99	-0.02436	2192.99	-0.05917			2912.42	0.06987	2912.42	0.1026	2912.42	0.10518	2912.42	0.11303	2912.42	0.11365		2071.48	1.96591e-05	2071.48	0.000696208	2071.48	0.000286647	2071.48	0.000439324	2071.48	0.00052106
2910.49	-5.95652e-05	2910.49	-0.01215	2910.49	-0.01644	2910.49	-0.01944	2910.49	-0.04705		2191.06	-0.000948258	2191.06	-0.01531	2191.06	-0.02071	2191.06	-0.02435	2191.06	-0.05919			2910.49	0.06999	2910.49	0.10282	2910.49	0.10543	2910.49	0.11336	2910.49	0.11407		2069.55	1.31436e-05	2069.55	0.000565987	2069.55	0.000164825	2069.55	0.000357734	2069.55	0.000336485
2908.56	-2.18797e-05	2908.56	-0.01208	2908.56	-0.01637	2908.56	-0.01935	2908.56	-0.04703		2189.14	-0.000917424	2189.14	-0.01528	2189.14	-0.02068	2189.14	-0.02432	2189.14	-0.0592			2908.56	0.07006	2908.56	0.10294	2908.56	0.1057	2908.56	0.11363	2908.56	0.11424		2067.62	8.35023e-06	2067.62	0.000429778	2067.62	4.14106e-05	2067.62	0.000286087	2067.62	0.000149241
2906.63	-4.18764e-06	2906.63	-0.01202	2906.63	-0.01632	2906.63	-0.01931	2906.63	-0.04703		2187.21	-0.000863995	2187.21	-0.01526	2187.21	-0.02064	2187.21	-0.02429	2187.21	-0.0592			2906.63	0.06991	2906.63	0.1029	2906.63	0.10578	2906.63	0.11366	2906.63	0.11411		2065.7	7.468e-06	2065.7	0.000326006	2065.7	-4.24191e-05	2065.7	0.000241513	2065.7	-1.27676e-05
2904.7	3.83459e-06	2904.7	-0.01196	2904.7	-0.01629	2904.7	-0.0193	2904.7	-0.04706		2185.28	-0.000818709	2185.28	-0.01526	2185.28	-0.02062	2185.28	-0.02428	2185.28	-0.05924			2904.7	0.06977	2904.7	0.10286	2904.7	0.10588	2904.7	0.11373	2904.7	0.11396		2063.77	4.76263e-06	2063.77	0.000292845	2063.77	-4.18566e-05	2063.77	0.000255254	2063.77	-9.80909e-05
2902.77	1.3864e-05	2902.77	-0.01192	2902.77	-0.01626	2902.77	-0.01931	2902.77	-0.0471		2183.35	-0.000799287	2183.35	-0.01528	2183.35	-0.02065	2183.35	-0.0243	2183.35	-0.0593			2902.77	0.06981	2902.77	0.10282	2902.77	0.1061	2902.77	0.11402	2902.77	0.11394		2061.84	-5.61782e-06	2061.84	0.000327708	2061.84	2.237e-05	2061.84	0.000327288	2061.84	-0.000110977
2900.85	3.46453e-05	2900.85	-0.01189	2900.85	-0.01624	2900.85	-0.01933	2900.85	-0.04715		2181.42	-0.000802481	2181.42	-0.01532	2181.42	-0.0207	2181.42	-0.02433	2181.42	-0.05936			2900.85	0.07003	2900.85	0.10277	2900.85	0.10637	2900.85	0.11432	2900.85	0.11398		2059.91	-2.47488e-05	2059.91	0.000368075	2059.91	8.87294e-05	2059.91	0.000409199	2059.91	-0.000105669
2898.92	7.19091e-05	2898.92	-0.01188	2898.92	-0.01624	2898.92	-0.01934	2898.92	-0.04718		2179.49	-0.000813648	2179.49	-0.01535	2179.49	-0.02074	2179.49	-0.02437	2179.49	-0.05943			2898.92	0.07031	2898.92	0.10297	2898.92	0.1067	2898.92	0.11438	2898.92	0.1141		2057.98	-4.2701e-05	2057.98	0.00036875	2057.98	0.000130003	2057.98	0.000459701	2057.98	-0.000103615
2896.99	9.20235e-05	2896.99	-0.01188	2896.99	-0.01625	2896.99	-0.01936	2896.99	-0.0472		2177.56	-0.000834063	2177.56	-0.0154	2177.56	-0.02078	2177.56	-0.02442	2177.56	-0.05948			2896.99	0.0705	2896.99	0.10325	2896.99	0.10701	2896.99	0.11426	2896.99	0.11435		2056.05	-4.82233e-05	2056.05	0.00034128	2056.05	0.00014404	2056.05	0.000470196	2056.05	-9.17031e-05
2895.06	6.59497e-05	2895.06	-0.0119	2895.06	-0.01628	2895.06	-0.01939	2895.06	-0.04721		2175.63	-0.000873357	2175.63	-0.01545	2175.63	-0.02082	2175.63	-0.02449	2175.63	-0.05953			2895.06	0.07062	2895.06	0.10338	2895.06	0.1072	2895.06	0.1142	2895.06	0.11468		2054.12	-4.48007e-05	2054.12	0.00030896	2054.12	0.000131631	2054.12	0.000451897	2054.12	-6.55382e-05
2893.13	1.74142e-05	2893.13	-0.01194	2893.13	-0.01631	2893.13	-0.01941	2893.13	-0.04721		2173.71	-0.000930203	2173.71	-0.0155	2173.71	-0.02087	2173.71	-0.02456	2173.71	-0.05958			2893.13	0.0707	2893.13	0.10357	2893.13	0.10733	2893.13	0.11436	2893.13	0.11502		2052.19	-3.67975e-05	2052.19	0.000289716	2052.19	0.000114517	2052.19	0.00043129	2052.19	-2.8285e-05
2891.2	-2.35861e-05	2891.2	-0.01197	2891.2	-0.01633	2891.2	-0.01939	2891.2	-0.04723		2171.78	-0.000991455	2171.78	-0.01557	2171.78	-0.02091	2171.78	-0.02464	2171.78	-0.05963			2891.2	0.07061	2891.2	0.10386	2891.2	0.10747	2891.2	0.11486	2891.2	0.1154		2050.27	-2.66654e-05	2050.27	0.000293067	2050.27	0.000107017	2050.27	0.000432973	2050.27	1.28232e-05
2889.27	-5.89735e-05	2889.27	-0.012	2889.27	-0.01635	2889.27	-0.01938	2889.27	-0.04727		2169.85	-0.00105	2169.85	-0.01565	2169.85	-0.02095	2169.85	-0.0247	2169.85	-0.05968			2889.27	0.07042	2889.27	0.10405	2889.27	0.1077	2889.27	0.11562	2889.27	0.11585		2048.34	-2.0223e-05	2048.34	0.000313495	2048.34	0.000102138	2048.34	0.000451452	2048.34	4.64039e-05
2887.34	-9.78686e-05	2887.34	-0.012	2887.34	-0.01638	2887.34	-0.01939	2887.34	-0.0473		2167.92	-0.0011	2167.92	-0.01572	2167.92	-0.02099	2167.92	-0.02475	2167.92	-0.05973			2887.34	0.0704	2887.34	0.10425	2887.34	0.10815	2887.34	0.11648	2887.34	0.11665		2046.41	-1.81494e-05	2046.41	0.000327292	2046.41	9.22197e-05	2046.41	0.00046461	2046.41	7.9182e-05
2885.42	-0.000149062	2885.42	-0.01201	2885.42	-0.01642	2885.42	-0.01943	2885.42	-0.04734		2165.99	-0.00114	2165.99	-0.01576	2165.99	-0.02104	2165.99	-0.02479	2165.99	-0.05977			2885.42	0.07066	2885.42	0.10455	2885.42	0.10881	2885.42	0.11743	2885.42	0.11782		2044.48	-1.79129e-05	2044.48	0.000321033	2044.48	9.03103e-05	2044.48	0.000470735	2044.48	0.00012728
2883.49	-0.000213249	2883.49	-0.01204	2883.49	-0.01647	2883.49	-0.01951	2883.49	-0.0474		2164.06	-0.00117	2164.06	-0.01579	2164.06	-0.02108	2164.06	-0.02481	2164.06	-0.0598			2883.49	0.07094	2883.49	0.10481	2883.49	0.10957	2883.49	0.1185	2883.49	0.11907		2042.55	-1.8248e-05	2042.55	0.00030962	2042.55	0.000112595	2042.55	0.00047195	2042.55	0.000175392
2881.56	-0.000280399	2881.56	-0.01209	2881.56	-0.01653	2881.56	-0.01961	2881.56	-0.04747		2162.13	-0.00118	2162.13	-0.0158	2162.13	-0.02109	2162.13	-0.02482	2162.13	-0.05983			2881.56	0.07105	2881.56	0.10499	2881.56	0.11045	2881.56	0.11961	2881.56	0.12036		2040.62	-1.59659e-05	2040.62	0.00031375	2040.62	0.00014562	2040.62	0.000459806	2040.62	0.000200924
2879.63	-0.000339111	2879.63	-0.01213	2879.63	-0.0166	2879.63	-0.01969	2879.63	-0.04752		2160.2	-0.00119	2160.2	-0.01581	2160.2	-0.0211	2160.2	-0.02481	2160.2	-0.05985			2879.63	0.07103	2879.63	0.10516	2879.63	0.1115	2879.63	0.12095	2879.63	0.12205		2038.69	-1.15144e-05	2038.69	0.000334882	2038.69	0.000179326	2038.69	0.000429174	2038.69	0.000201437
2877.7	-0.000383573	2877.7	-0.01215	2877.7	-0.01666	2877.7	-0.01976	2877.7	-0.04757		2158.28	-0.00121	2158.28	-0.01581	2158.28	-0.0211	2158.28	-0.0248	2158.28	-0.05988			2877.7	0.07103	2877.7	0.10559	2877.7	0.11284	2877.7	0.12285	2877.7	0.12452		2036.76	-5.28644e-06	2036.76	0.000355737	2036.76	0.000208883	2036.76	0.000395951	2036.76	0.000191422
2875.77	-0.000408712	2875.77	-0.01217	2875.77	-0.01671	2875.77	-0.01981	2875.77	-0.04762		2156.35	-0.00123	2156.35	-0.01582	2156.35	-0.0211	2156.35	-0.0248	2156.35	-0.05991			2875.77	0.07107	2875.77	0.10633	2875.77	0.11459	2875.77	0.12534	2875.77	0.12765		2034.84	8.8591e-06	2034.84	0.000361955	2034.84	0.000223814	2034.84	0.000365058	2034.84	0.000170123
2873.84	-0.000423661	2873.84	-0.0122	2873.84	-0.01677	2873.84	-0.01987	2873.84	-0.04769		2154.42	-0.00123	2154.42	-0.01583	2154.42	-0.0211	2154.42	-0.0248	2154.42	-0.05994			2873.84	0.07102	2873.84	0.1071	2873.84	0.11666	2873.84	0.12811	2873.84	0.13099		2032.91	3.05472e-05	2032.91	0.000342106	2032.91	0.000224618	2032.91	0.000326668	2032.91	0.000132795
2871.91	-0.000447976	2871.91	-0.01224	2871.91	-0.01682	2871.91	-0.01992	2871.91	-0.04777		2152.49	-0.00121	2152.49	-0.01582	2152.49	-0.0211	2152.49	-0.02478	2152.49	-0.05995			2871.91	0.07094	2871.91	0.10784	2871.91	0.11887	2871.91	0.13097	2871.91	0.13429		2030.98	5.26648e-05	2030.98	0.000319984	2030.98	0.000222283	2030.98	0.000278213	2030.98	9.157e-05
2869.99	-0.000494145	2869.99	-0.0123	2869.99	-0.01687	2869.99	-0.01998	2869.99	-0.04785		2150.56	-0.00118	2150.56	-0.01579	2150.56	-0.02109	2150.56	-0.02476	2150.56	-0.05994			2869.99	0.07107	2869.99	0.10861	2869.99	0.12107	2869.99	0.13382	2869.99	0.13727		2029.05	6.74678e-05	2029.05	0.000319246	2029.05	0.000217639	2029.05	0.000214396	2029.05	6.9791e-05
2868.06	-0.000551	2868.06	-0.01235	2868.06	-0.01691	2868.06	-0.02004	2868.06	-0.04793		2148.63	-0.00115	2148.63	-0.01576	2148.63	-0.02108	2148.63	-0.02476	2148.63	-0.05994			2868.06	0.07144	2868.06	0.10938	2868.06	0.12283	2868.06	0.13603	2868.06	0.13951		2027.12	7.5721e-05	2027.12	0.000331249	2027.12	0.000205249	2027.12	0.000143494	2027.12	7.42199e-05
2866.13	-0.000599372	2866.13	-0.01237	2866.13	-0.01695	2866.13	-0.02008	2866.13	-0.04799		2146.7	-0.00112	2146.7	-0.01573	2146.7	-0.02107	2146.7	-0.02478	2146.7	-0.05995			2866.13	0.07188	2866.13	0.11009	2866.13	0.12375	2866.13	0.137	2866.13	0.14078		2025.19	8.38491e-05	2025.19	0.000341856	2025.19	0.000196673	2025.19	9.2703e-05	2025.19	8.58265e-05
2864.2	-0.00063067	2864.2	-0.0124	2864.2	-0.01698	2864.2	-0.0201	2864.2	-0.04802		2144.77	-0.0011	2144.77	-0.01571	2144.77	-0.02106	2144.77	-0.02478	2144.77	-0.05997			2864.2	0.07223	2864.2	0.11062	2864.2	0.12385	2864.2	0.13682	2864.2	0.14087		2023.26	9.18519e-05	2023.26	0.000340094	2023.26	0.000192836	2023.26	6.59518e-05	2023.26	8.85936e-05
2862.27	-0.000646545	2862.27	-0.01243	2862.27	-0.01701	2862.27	-0.02011	2862.27	-0.04804		2142.85	-0.00108	2142.85	-0.01568	2142.85	-0.02104	2142.85	-0.02477	2142.85	-0.05997			2862.27	0.07233	2862.27	0.11075	2862.27	0.12323	2862.27	0.13568	2862.27	0.13967		2021.33	9.97296e-05	2021.33	0.00032861	2021.33	0.000181177	2021.33	3.79962e-05	2021.33	8.32454e-05
2860.34	-0.000666688	2860.34	-0.01246	2860.34	-0.01706	2860.34	-0.02016	2860.34	-0.04807		2140.92	-0.00106	2140.92	-0.01566	2140.92	-0.02102	2140.92	-0.02475	2140.92	-0.05997			2860.34	0.07221	2860.34	0.11045	2860.34	0.12202	2860.34	0.13392	2860.34	0.13766		2019.41	0.000107482	2019.41	0.000310931	2019.41	0.000157914	2019.41	-2.71396e-06	2019.41	7.42701e-05
2858.41	-0.000716518	2858.41	-0.01253	2858.41	-0.01714	2858.41	-0.02024	2858.41	-0.04811		2138.99	-0.00104	2138.99	-0.01563	2138.99	-0.02099	2138.99	-0.02472	2138.99	-0.05998			2858.41	0.07215	2858.41	0.10991	2858.41	0.12068	2858.41	0.13209	2858.41	0.13555		2017.48	0.000115109	2017.48	0.000294054	2017.48	0.000141517	2017.48	-3.74298e-05	2017.48	5.51937e-05
2856.48	-0.000788509	2856.48	-0.01263	2856.48	-0.01725	2856.48	-0.02034	2856.48	-0.04818		2137.06	-0.00106	2137.06	-0.01562	2137.06	-0.02098	2137.06	-0.02471	2137.06	-0.05999			2856.48	0.07225	2856.48	0.10936	2856.48	0.11944	2856.48	0.1304	2856.48	0.13373		2015.55	0.000122611	2015.55	0.000280851	2015.55	0.000143595	2015.55	-6.01637e-05	2015.55	1.77916e-05
2854.56	-0.000859094	2854.56	-0.01273	2854.56	-0.01736	2854.56	-0.02045	2854.56	-0.04827		2135.13	-0.00108	2135.13	-0.01562	2135.13	-0.02098	2135.13	-0.0247	2135.13	-0.06001			2854.56	0.07234	2854.56	0.10891	2854.56	0.11828	2854.56	0.1288	2854.56	0.13214		2013.62	0.000129988	2013.62	0.000259944	2013.62	0.000156822	2013.62	-9.44722e-05	2013.62	-3.2425e-05
2852.63	-0.000928967	2852.63	-0.01284	2852.63	-0.01747	2852.63	-0.02057	2852.63	-0.0484		2133.2	-0.00107	2133.2	-0.0156	2133.2	-0.02096	2133.2	-0.02468	2133.2	-0.06002			2852.63	0.07233	2852.63	0.10857	2852.63	0.11722	2852.63	0.12734	2852.63	0.13061		2011.69	0.00013724	2011.69	0.000213952	2011.69	0.000157769	2011.69	-0.000153105	2011.69	-6.11678e-05
2850.7	-0.00101	2850.7	-0.01295	2850.7	-0.0176	2850.7	-0.02071	2850.7	-0.04856		2131.27	-0.00106	2131.27	-0.01557	2131.27	-0.02093	2131.27	-0.02466	2131.27	-0.06001			2850.7	0.07222	2850.7	0.10827	2850.7	0.11616	2850.7	0.12605	2850.7	0.12921		2009.76	0.000144366	2009.76	0.000156003	2009.76	0.000159979	2009.76	-0.000218857	2009.76	-9.19839e-05
2848.77	-0.00111	2848.77	-0.01308	2848.77	-0.01777	2848.77	-0.02087	2848.77	-0.04874		2129.34	-0.00104	2129.34	-0.01553	2129.34	-0.02091	2129.34	-0.02464	2129.34	-0.06			2848.77	0.07195	2848.77	0.10772	2848.77	0.11507	2848.77	0.12489	2848.77	0.128		2007.83	0.000151367	2007.83	8.60978e-05	2007.83	0.00016345	2007.83	-0.000291727	2007.83	-0.000124873
2846.84	-0.0012	2846.84	-0.01322	2846.84	-0.01795	2846.84	-0.02104	2846.84	-0.04891		2127.42	-0.00103	2127.42	-0.0155	2127.42	-0.02089	2127.42	-0.02463	2127.42	-0.06001			2846.84	0.07164	2846.84	0.10699	2846.84	0.11425	2846.84	0.12386	2846.84	0.12696		2005.9	0.000158243	2005.9	4.23573e-06	2005.9	0.000168183	2005.9	-0.000371716	2005.9	-0.000159836
2844.91	-0.00126	2844.91	-0.01337	2844.91	-0.01812	2844.91	-0.0212	2844.91	-0.04907		2125.49	-0.00103	2125.49	-0.01548	2125.49	-0.02089	2125.49	-0.02462	2125.49	-0.06003			2844.91	0.07142	2844.91	0.10657	2844.91	0.11375	2844.91	0.12306	2844.91	0.12607		2003.98	0.000164994	2003.98	-8.9583e-05	2003.98	0.000174178	2003.98	-0.000458824	2003.98	-0.000196872
2842.98	-0.00129	2842.98	-0.01347	2842.98	-0.01826	2842.98	-0.02132	2842.98	-0.0492		2123.56	-0.00103	2123.56	-0.01547	2123.56	-0.0209	2123.56	-0.02461	2123.56	-0.06005			2842.98	0.07132	2842.98	0.1065	2842.98	0.11318	2842.98	0.12246	2842.98	0.12534		2002.05	0.00017162	2002.05	-0.000195358	2002.05	0.000181436	2002.05	-0.00055305	2002.05	-0.000235982
2841.05	-0.00131	2841.05	-0.01354	2841.05	-0.01837	2841.05	-0.02142	2841.05	-0.04929		2121.63	-0.00104	2121.63	-0.01547	2121.63	-0.02092	2121.63	-0.0246	2121.63	-0.06006			2841.05	0.07134	2841.05	0.1063	2841.05	0.11259	2841.05	0.12201	2841.05	0.12491		2000.12	0.00017812	2000.12	-0.000313091	2000.12	0.000189956	2000.12	-0.000654394	2000.12	-0.000277165
2839.13	-0.00131	2839.13	-0.01358	2839.13	-0.01846	2839.13	-0.02152	2839.13	-0.04937		2119.7	-0.00105	2119.7	-0.01547	2119.7	-0.02094	2119.7	-0.0246	2119.7	-0.06008			2839.13	0.07148	2839.13	0.10603	2839.13	0.11233	2839.13	0.12175	2839.13	0.12474
2837.2	-0.00131	2837.2	-0.01363	2837.2	-0.01853	2837.2	-0.02159	2837.2	-0.04943		2117.77	-0.0011	2117.77	-0.01549	2117.77	-0.02097	2117.77	-0.02462	2117.77	-0.06011			2837.2	0.07166	2837.2	0.10603	2837.2	0.11239	2837.2	0.12175	2837.2	0.12459
2835.27	-0.0013	2835.27	-0.01368	2835.27	-0.01856	2835.27	-0.02161	2835.27	-0.04948		2115.84	-0.00115	2115.84	-0.0155	2115.84	-0.02102	2115.84	-0.02464	2115.84	-0.06012			2835.27	0.07168	2835.27	0.10624	2835.27	0.11253	2835.27	0.12191	2835.27	0.12445
2833.34	-0.00129	2833.34	-0.01371	2833.34	-0.01857	2833.34	-0.02159	2833.34	-0.04951		2113.91	-0.00121	2113.91	-0.0155	2113.91	-0.02106	2113.91	-0.02467	2113.91	-0.06013			2833.34	0.07151	2833.34	0.1063	2833.34	0.11268	2833.34	0.12205	2833.34	0.1244
2831.41	-0.00128	2831.41	-0.01372	2831.41	-0.01855	2831.41	-0.02154	2831.41	-0.04953		2111.99	-0.00125	2111.99	-0.0155	2111.99	-0.02108	2111.99	-0.02469	2111.99	-0.06012			2831.41	0.07157	2831.41	0.10624	2831.41	0.11285	2831.41	0.12222	2831.41	0.12466
2829.48	-0.00126	2829.48	-0.0137	2829.48	-0.01851	2829.48	-0.02147	2829.48	-0.04953		2110.06	-0.00127	2110.06	-0.01548	2110.06	-0.02108	2110.06	-0.02469	2110.06	-0.06012			2829.48	0.07191	2829.48	0.10626	2829.48	0.11302	2829.48	0.12244	2829.48	0.12537
2827.55	-0.00126	2827.55	-0.01368	2827.55	-0.01847	2827.55	-0.0214	2827.55	-0.04952		2108.13	-0.00129	2108.13	-0.01547	2108.13	-0.02107	2108.13	-0.02468	2108.13	-0.06013			2827.55	0.07213	2827.55	0.10632	2827.55	0.11327	2827.55	0.12263	2827.55	0.12628
2825.62	-0.00126	2825.62	-0.01366	2825.62	-0.01844	2825.62	-0.02134	2825.62	-0.04951		2106.2	-0.0013	2106.2	-0.01547	2106.2	-0.02107	2106.2	-0.02467	2106.2	-0.06015			2825.62	0.07213	2825.62	0.10648	2825.62	0.11361	2825.62	0.12297	2825.62	0.12713
2823.7	-0.00126	2823.7	-0.01364	2823.7	-0.01842	2823.7	-0.0213	2823.7	-0.0495		2104.27	-0.00131	2104.27	-0.01548	2104.27	-0.02108	2104.27	-0.02466	2104.27	-0.06019			2823.7	0.07215	2823.7	0.10683	2823.7	0.11377	2823.7	0.12352	2823.7	0.12777
2821.77	-0.00124	2821.77	-0.01361	2821.77	-0.01841	2821.77	-0.02127	2821.77	-0.04951		2102.34	-0.00131	2102.34	-0.0155	2102.34	-0.02109	2102.34	-0.02465	2102.34	-0.06021			2821.77	0.07232	2821.77	0.10718	2821.77	0.11375	2821.77	0.12395	2821.77	0.12811
2819.84	-0.00122	2819.84	-0.01359	2819.84	-0.01841	2819.84	-0.02124	2819.84	-0.04951		2100.41	-0.00131	2100.41	-0.01553	2100.41	-0.02111	2100.41	-0.02465	2100.41	-0.06024			2819.84	0.07252	2819.84	0.10737	2819.84	0.1139	2819.84	0.12421	2819.84	0.12818
2817.91	-0.0012	2817.91	-0.01356	2817.91	-0.0184	2817.91	-0.02123	2817.91	-0.04952		2098.48	-0.0013	2098.48	-0.01555	2098.48	-0.02112	2098.48	-0.02465	2098.48	-0.06026			2817.91	0.07256	2817.91	0.10752	2817.91	0.11423	2817.91	0.12444	2817.91	0.12818
2815.98	-0.00118	2815.98	-0.01352	2815.98	-0.01839	2815.98	-0.02122	2815.98	-0.04955		2096.56	-0.00127	2096.56	-0.01555	2096.56	-0.02111	2096.56	-0.02465	2096.56	-0.06025			2815.98	0.07253	2815.98	0.10775	2815.98	0.11464	2815.98	0.1246	2815.98	0.12821
2814.05	-0.00115	2814.05	-0.01349	2814.05	-0.01837	2814.05	-0.02121	2814.05	-0.04958		2094.63	-0.00122	2094.63	-0.01553	2094.63	-0.02107	2094.63	-0.02463	2094.63	-0.06024			2814.05	0.07261	2814.05	0.10806	2814.05	0.11503	2814.05	0.12471	2814.05	0.12817
2812.12	-0.00113	2812.12	-0.01347	2812.12	-0.01838	2812.12	-0.0212	2812.12	-0.04962		2092.7	-0.00117	2092.7	-0.01551	2092.7	-0.02101	2092.7	-0.02461	2092.7	-0.06023			2812.12	0.07273	2812.12	0.10824	2812.12	0.11524	2812.12	0.12483	2812.12	0.12801
2810.19	-0.0011	2810.19	-0.01345	2810.19	-0.01841	2810.19	-0.02121	2810.19	-0.04965		2090.77	-0.00112	2090.77	-0.0155	2090.77	-0.02096	2090.77	-0.0246	2090.77	-0.06022			2810.19	0.07287	2810.19	0.10823	2810.19	0.11536	2810.19	0.12496	2810.19	0.12789
2808.27	-0.00106	2808.27	-0.01343	2808.27	-0.01844	2808.27	-0.02124	2808.27	-0.04967		2088.84	-0.00107	2088.84	-0.01549	2088.84	-0.02091	2088.84	-0.02457	2088.84	-0.06022			2808.27	0.073	2808.27	0.10841	2808.27	0.11568	2808.27	0.12515	2808.27	0.12792
2806.34	-0.00102	2806.34	-0.01343	2806.34	-0.01845	2806.34	-0.02128	2806.34	-0.04969		2086.91	-0.00103	2086.91	-0.01548	2086.91	-0.02086	2086.91	-0.02454	2086.91	-0.06021			2806.34	0.07314	2806.34	0.10884	2806.34	0.11614	2806.34	0.12542	2806.34	0.12803
2804.41	-0.000999215	2804.41	-0.01343	2804.41	-0.01847	2804.41	-0.02133	2804.41	-0.04972		2084.98	-0.001	2084.98	-0.01549	2084.98	-0.02082	2084.98	-0.0245	2084.98	-0.0602			2804.41	0.07325	2804.41	0.10913	2804.41	0.11647	2804.41	0.12554	2804.41	0.12808
2802.48	-0.00098526	2802.48	-0.01344	2802.48	-0.0185	2802.48	-0.0214	2802.48	-0.04974		2083.05	-0.000997509	2083.05	-0.01549	2083.05	-0.02079	2083.05	-0.02448	2083.05	-0.0602			2802.48	0.07326	2802.48	0.10921	2802.48	0.11673	2802.48	0.12546	2802.48	0.12798
2800.55	-0.000981259	2800.55	-0.01347	2800.55	-0.01854	2800.55	-0.02145	2800.55	-0.04978		2081.13	-0.00102	2081.13	-0.0155	2081.13	-0.02077	2081.13	-0.02447	2081.13	-0.06021			2800.55	0.0733	2800.55	0.10928	2800.55	0.11691	2800.55	0.12537	2800.55	0.12764
2798.62	-0.000991886	2798.62	-0.01352	2798.62	-0.01855	2798.62	-0.02148	2798.62	-0.04982		2079.2	-0.00106	2079.2	-0.01549	2079.2	-0.02076	2079.2	-0.02447	2079.2	-0.06021			2798.62	0.07344	2798.62	0.10917	2798.62	0.11667	2798.62	0.1252	2798.62	0.12715
2796.69	-0.00101	2796.69	-0.01357	2796.69	-0.01854	2796.69	-0.0215	2796.69	-0.04986		2077.27	-0.0011	2077.27	-0.01549	2077.27	-0.02075	2077.27	-0.02447	2077.27	-0.06022			2796.69	0.07345	2796.69	0.1088	2796.69	0.116	2796.69	0.12473	2796.69	0.12662
2794.76	-0.00103	2794.76	-0.01361	2794.76	-0.01852	2794.76	-0.02151	2794.76	-0.0499		2075.34	-0.00113	2075.34	-0.01548	2075.34	-0.02074	2075.34	-0.02447	2075.34	-0.06023			2794.76	0.07323	2794.76	0.10842	2794.76	0.1153	2794.76	0.12396	2794.76	0.12582
2792.84	-0.00106	2792.84	-0.01367	2792.84	-0.01851	2792.84	-0.02151	2792.84	-0.04995		2073.41	-0.00117	2073.41	-0.01545	2073.41	-0.02071	2073.41	-0.02446	2073.41	-0.06024			2792.84	0.07295	2792.84	0.10814	2792.84	0.11469	2792.84	0.12291	2792.84	0.1247
2790.91	-0.00112	2790.91	-0.01376	2790.91	-0.01852	2790.91	-0.02153	2790.91	-0.05003		2071.48	-0.0012	2071.48	-0.01541	2071.48	-0.0207	2071.48	-0.02446	2071.48	-0.06026			2790.91	0.07276	2790.91	0.10794	2790.91	0.11404	2790.91	0.12172	2790.91	0.1235
2788.98	-0.0012	2788.98	-0.01387	2788.98	-0.01856	2788.98	-0.02158	2788.98	-0.05011		2069.55	-0.00124	2069.55	-0.01536	2069.55	-0.0207	2069.55	-0.02447	2069.55	-0.06027			2788.98	0.07271	2788.98	0.10792	2788.98	0.11343	2788.98	0.12078	2788.98	0.12237
2787.05	-0.00127	2787.05	-0.01398	2787.05	-0.0186	2787.05	-0.02163	2787.05	-0.05018		2067.62	-0.00126	2067.62	-0.01532	2067.62	-0.02069	2067.62	-0.02448	2067.62	-0.06028			2787.05	0.07281	2787.05	0.10797	2787.05	0.11294	2787.05	0.12015	2787.05	0.12141
2785.12	-0.00133	2785.12	-0.01405	2785.12	-0.01862	2785.12	-0.02169	2785.12	-0.05024		2065.7	-0.00127	2065.7	-0.01528	2065.7	-0.02068	2065.7	-0.0245	2065.7	-0.06028			2785.12	0.07296	2785.12	0.10794	2785.12	0.1125	2785.12	0.1196	2785.12	0.12069
2783.19	-0.00137	2783.19	-0.0141	2783.19	-0.01865	2783.19	-0.02173	2783.19	-0.05029		2063.77	-0.00127	2063.77	-0.01526	2063.77	-0.02068	2063.77	-0.02451	2063.77	-0.06027			2783.19	0.07311	2783.19	0.10788	2783.19	0.11218	2783.19	0.11907	2783.19	0.12007
2781.26	-0.00142	2781.26	-0.01413	2781.26	-0.01869	2781.26	-0.02177	2781.26	-0.05035		2061.84	-0.00128	2061.84	-0.01523	2061.84	-0.02068	2061.84	-0.02452	2061.84	-0.06026			2781.26	0.0732	2781.26	0.10784	2781.26	0.11213	2781.26	0.11864	2781.26	0.11932
2779.33	-0.00146	2779.33	-0.01413	2779.33	-0.01872	2779.33	-0.02178	2779.33	-0.05039		2059.91	-0.00128	2059.91	-0.0152	2059.91	-0.02067	2059.91	-0.02452	2059.91	-0.06025			2779.33	0.07318	2779.33	0.10777	2779.33	0.11206	2779.33	0.11821	2779.33	0.11844
2777.41	-0.00149	2777.41	-0.01411	2777.41	-0.01872	2777.41	-0.02178	2777.41	-0.05042		2057.98	-0.00127	2057.98	-0.01516	2057.98	-0.02066	2057.98	-0.0245	2057.98	-0.06024			2777.41	0.07305	2777.41	0.10763	2777.41	0.11157	2777.41	0.11765	2777.41	0.11771
2775.48	-0.00149	2775.48	-0.01407	2775.48	-0.01871	2775.48	-0.02175	2775.48	-0.05042		2056.05	-0.00125	2056.05	-0.01513	2056.05	-0.02063	2056.05	-0.02446	2056.05	-0.06025			2775.48	0.07293	2775.48	0.10749	2775.48	0.11088	2775.48	0.11709	2775.48	0.11729
2773.55	-0.00146	2773.55	-0.01403	2773.55	-0.01871	2773.55	-0.02174	2773.55	-0.05041		2054.12	-0.00122	2054.12	-0.01511	2054.12	-0.02061	2054.12	-0.02442	2054.12	-0.06024			2773.55	0.07292	2773.55	0.1075	2773.55	0.11041	2773.55	0.11665	2773.55	0.11699
2771.62	-0.00145	2771.62	-0.01399	2771.62	-0.01874	2771.62	-0.02174	2771.62	-0.05043		2052.19	-0.0012	2052.19	-0.01509	2052.19	-0.02059	2052.19	-0.02438	2052.19	-0.06024			2771.62	0.07305	2771.62	0.10767	2771.62	0.1103	2771.62	0.11638	2771.62	0.11671
2769.69	-0.00146	2769.69	-0.01397	2769.69	-0.01878	2769.69	-0.02177	2769.69	-0.05046		2050.27	-0.00117	2050.27	-0.01508	2050.27	-0.02057	2050.27	-0.02435	2050.27	-0.06022			2769.69	0.07318	2769.69	0.10777	2769.69	0.11037	2769.69	0.11615	2769.69	0.11646
2767.76	-0.00147	2767.76	-0.01395	2767.76	-0.01883	2767.76	-0.02179	2767.76	-0.0505		2048.34	-0.00116	2048.34	-0.01508	2048.34	-0.02056	2048.34	-0.0243	2048.34	-0.06021			2767.76	0.07311	2767.76	0.10761	2767.76	0.11041	2767.76	0.11596	2767.76	0.11628
2765.83	-0.00145	2765.83	-0.01392	2765.83	-0.01885	2765.83	-0.02179	2765.83	-0.05052		2046.41	-0.00114	2046.41	-0.01508	2046.41	-0.02055	2046.41	-0.02426	2046.41	-0.06021			2765.83	0.07296	2765.83	0.10749	2765.83	0.1105	2765.83	0.116	2765.83	0.11638
2763.9	-0.00142	2763.9	-0.01389	2763.9	-0.01885	2763.9	-0.02178	2763.9	-0.05053		2044.48	-0.00113	2044.48	-0.01508	2044.48	-0.02055	2044.48	-0.02423	2044.48	-0.06022			2763.9	0.07299	2763.9	0.10761	2763.9	0.11074	2763.9	0.11636	2763.9	0.11664
2761.98	-0.0014	2761.98	-0.01387	2761.98	-0.01883	2761.98	-0.02176	2761.98	-0.05054		2042.55	-0.00112	2042.55	-0.01508	2042.55	-0.02055	2042.55	-0.02421	2042.55	-0.06023			2761.98	0.07329	2761.98	0.10784	2761.98	0.11099	2761.98	0.11679	2761.98	0.11685
2760.05	-0.00137	2760.05	-0.01386	2760.05	-0.01878	2760.05	-0.02173	2760.05	-0.05054		2040.62	-0.0011	2040.62	-0.01508	2040.62	-0.02056	2040.62	-0.02419	2040.62	-0.06024			2760.05	0.0736	2760.05	0.108	2760.05	0.11106	2760.05	0.1171	2760.05	0.11706
2758.12	-0.00133	2758.12	-0.01384	2758.12	-0.01872	2758.12	-0.0217	2758.12	-0.05054		2038.69	-0.0011	2038.69	-0.01509	2038.69	-0.02057	2038.69	-0.02419	2038.69	-0.06027			2758.12	0.07368	2758.12	0.10797	2758.12	0.11089	2758.12	0.11718	2758.12	0.11728
2756.19	-0.0013	2756.19	-0.01382	2756.19	-0.01866	2756.19	-0.02167	2756.19	-0.05054		2036.76	-0.0011	2036.76	-0.01508	2036.76	-0.02056	2036.76	-0.0242	2036.76	-0.0603			2756.19	0.07361	2756.19	0.10795	2756.19	0.11078	2756.19	0.11715	2756.19	0.11755
2754.26	-0.00128	2754.26	-0.01382	2754.26	-0.01863	2754.26	-0.02165	2754.26	-0.05056		2034.84	-0.00112	2034.84	-0.01506	2034.84	-0.02056	2034.84	-0.02423	2034.84	-0.06032			2754.26	0.07362	2754.26	0.10817	2754.26	0.11096	2754.26	0.11727	2754.26	0.11805
2752.33	-0.00127	2752.33	-0.01384	2752.33	-0.01862	2752.33	-0.02164	2752.33	-0.05058		2032.91	-0.00113	2032.91	-0.01504	2032.91	-0.02057	2032.91	-0.02428	2032.91	-0.06034			2752.33	0.07382	2752.33	0.1085	2752.33	0.11138	2752.33	0.11778	2752.33	0.11877
2750.4	-0.00125	2750.4	-0.01386	2750.4	-0.01861	2750.4	-0.02163	2750.4	-0.05059		2030.98	-0.00113	2030.98	-0.01503	2030.98	-0.02057	2030.98	-0.02433	2030.98	-0.06035			2750.4	0.07398	2750.4	0.10875	2750.4	0.11188	2750.4	0.11855	2750.4	0.11962
2748.47	-0.00123	2748.47	-0.01389	2748.47	-0.01861	2748.47	-0.02164	2748.47	-0.05061		2029.05	-0.00112	2029.05	-0.01503	2029.05	-0.02056	2029.05	-0.02436	2029.05	-0.06036			2748.47	0.07397	2748.47	0.10884	2748.47	0.11215	2748.47	0.11921	2748.47	0.12055
2746.55	-0.00124	2746.55	-0.01393	2746.55	-0.01865	2746.55	-0.02166	2746.55	-0.05066		2027.12	-0.00111	2027.12	-0.01504	2027.12	-0.02056	2027.12	-0.02437	2027.12	-0.06038			2746.55	0.07393	2746.55	0.10883	2746.55	0.11223	2746.55	0.11985	2746.55	0.12171
2744.62	-0.00126	2744.62	-0.01399	2744.62	-0.01873	2744.62	-0.02171	2744.62	-0.05074		2025.19	-0.00111	2025.19	-0.01505	2025.19	-0.02057	2025.19	-0.02439	2025.19	-0.0604			2744.62	0.07396	2744.62	0.10897	2744.62	0.11259	2744.62	0.12076	2744.62	0.12324
2742.69	-0.00129	2742.69	-0.01405	2742.69	-0.01879	2742.69	-0.02176	2742.69	-0.0508		2023.26	-0.00112	2023.26	-0.01507	2023.26	-0.02059	2023.26	-0.02442	2023.26	-0.06045			2742.69	0.07411	2742.69	0.10928	2742.69	0.11335	2742.69	0.12165	2742.69	0.12477
2740.76	-0.0013	2740.76	-0.01409	2740.76	-0.01884	2740.76	-0.02179	2740.76	-0.05085		2021.33	-0.00113	2021.33	-0.01507	2021.33	-0.0206	2021.33	-0.02443	2021.33	-0.06049			2740.76	0.07422	2740.76	0.10942	2740.76	0.11403	2740.76	0.12221	2740.76	0.12579
2738.83	-0.00129	2738.83	-0.01411	2738.83	-0.01886	2738.83	-0.0218	2738.83	-0.05088		2019.41	-0.00115	2019.41	-0.01507	2019.41	-0.02061	2019.41	-0.02443	2019.41	-0.06053			2738.83	0.07417	2738.83	0.10942	2738.83	0.11432	2738.83	0.12261	2738.83	0.12625
2736.9	-0.00127	2736.9	-0.01412	2736.9	-0.01888	2736.9	-0.02181	2736.9	-0.05092		2017.48	-0.00116	2017.48	-0.01506	2017.48	-0.02062	2017.48	-0.02444	2017.48	-0.06057			2736.9	0.07408	2736.9	0.10945	2736.9	0.11443	2736.9	0.12298	2736.9	0.1263
2734.97	-0.00125	2734.97	-0.01413	2734.97	-0.0189	2734.97	-0.02185	2734.97	-0.05097		2015.55	-0.00118	2015.55	-0.01506	2015.55	-0.02064	2015.55	-0.02446	2015.55	-0.0606			2734.97	0.07406	2734.97	0.10944	2734.97	0.11449	2734.97	0.12312	2734.97	0.12608
2733.04	-0.00124	2733.04	-0.01413	2733.04	-0.01891	2733.04	-0.02189	2733.04	-0.051		2013.62	-0.00119	2013.62	-0.01505	2013.62	-0.02065	2013.62	-0.02446	2013.62	-0.06062			2733.04	0.07404	2733.04	0.10935	2733.04	0.11442	2733.04	0.12298	2733.04	0.12572
2731.12	-0.00123	2731.12	-0.0141	2731.12	-0.0189	2731.12	-0.0219	2731.12	-0.051		2011.69	-0.00118	2011.69	-0.01503	2011.69	-0.02065	2011.69	-0.02446	2011.69	-0.06061			2731.12	0.07404	2731.12	0.10932	2731.12	0.1143	2731.12	0.12266	2731.12	0.12536
2729.19	-0.00121	2729.19	-0.01407	2729.19	-0.01888	2729.19	-0.02189	2729.19	-0.05099		2009.76	-0.00116	2009.76	-0.01502	2009.76	-0.02065	2009.76	-0.02446	2009.76	-0.06063			2729.19	0.07421	2729.19	0.10953	2729.19	0.11433	2729.19	0.12231	2729.19	0.12503
2727.26	-0.00119	2727.26	-0.01404	2727.26	-0.01885	2727.26	-0.02188	2727.26	-0.05096		2007.83	-0.00115	2007.83	-0.01503	2007.83	-0.02068	2007.83	-0.02448	2007.83	-0.06069			2727.26	0.07461	2727.26	0.11002	2727.26	0.11456	2727.26	0.12209	2727.26	0.12463
2725.33	-0.00118	2725.33	-0.01401	2725.33	-0.01881	2725.33	-0.02187	2725.33	-0.05094		2005.9	-0.00115	2005.9	-0.01507	2005.9	-0.02073	2005.9	-0.02452	2005.9	-0.06075			2725.33	0.07505	2725.33	0.11051	2725.33	0.11474	2725.33	0.12196	2725.33	0.12401
2723.4	-0.00118	2723.4	-0.01399	2723.4	-0.01877	2723.4	-0.02184	2723.4	-0.05093		2003.98	-0.00118	2003.98	-0.01512	2003.98	-0.02078	2003.98	-0.02458	2003.98	-0.06081			2723.4	0.07522	2723.4	0.11057	2723.4	0.11454	2723.4	0.12163	2723.4	0.12314
2721.47	-0.00117	2721.47	-0.01394	2721.47	-0.01872	2721.47	-0.0218	2721.47	-0.05093		2002.05	-0.00122	2002.05	-0.01517	2002.05	-0.02082	2002.05	-0.02462	2002.05	-0.06086			2721.47	0.0751	2721.47	0.11029	2721.47	0.11394	2721.47	0.12107	2721.47	0.12233
2719.54	-0.00116	2719.54	-0.01388	2719.54	-0.01868	2719.54	-0.02176	2719.54	-0.05092		2000.12	-0.00127	2000.12	-0.0152	2000.12	-0.02084	2000.12	-0.02466	2000.12	-0.06089			2719.54	0.07491	2719.54	0.11014	2719.54	0.11339	2719.54	0.12056	2719.54	0.12187
2717.61	-0.00115	2717.61	-0.01384	2717.61	-0.01866	2717.61	-0.02173	2717.61	-0.05092		1998.19	-0.00132	1998.19	-0.01522	1998.19	-0.02084	1998.19	-0.02469	1998.19	-0.0609			2717.61	0.07484	2717.61	0.11022	2717.61	0.11338	2717.61	0.12024	2717.61	0.12164
2715.69	-0.00112	2715.69	-0.0138	2715.69	-0.01864	2715.69	-0.0217	2715.69	-0.05091														2715.69	0.07493	2715.69	0.11035	2715.69	0.11374	2715.69	0.12007	2715.69	0.12147
2713.76	-0.00111	2713.76	-0.01378	2713.76	-0.01864	2713.76	-0.02167	2713.76	-0.0509														2713.76	0.07502	2713.76	0.11049	2713.76	0.11389	2713.76	0.11998	2713.76	0.12123
2711.83	-0.00111	2711.83	-0.01378	2711.83	-0.01867	2711.83	-0.02166	2711.83	-0.05092														2711.83	0.07504	2711.83	0.11061	2711.83	0.11379	2711.83	0.11997	2711.83	0.12097
2709.9	-0.00116	2709.9	-0.01379	2709.9	-0.01871	2709.9	-0.02166	2709.9	-0.05098														2709.9	0.07509	2709.9	0.11065	2709.9	0.1138	2709.9	0.1201	2709.9	0.12101
2707.97	-0.00123	2707.97	-0.01382	2707.97	-0.01876	2707.97	-0.02169	2707.97	-0.05104														2707.97	0.07512	2707.97	0.1106	2707.97	0.11398	2707.97	0.12026	2707.97	0.12136
2706.04	-0.0013	2706.04	-0.01383	2706.04	-0.01881	2706.04	-0.02173	2706.04	-0.05107														2706.04	0.07508	2706.04	0.11066	2706.04	0.11423	2706.04	0.12035	2706.04	0.12173
2704.11	-0.00134	2704.11	-0.01383	2704.11	-0.01883	2704.11	-0.02174	2704.11	-0.05109														2704.11	0.07515	2704.11	0.11091	2704.11	0.1146	2704.11	0.12066	2704.11	0.122
2702.18	-0.00136	2702.18	-0.01382	2702.18	-0.01883	2702.18	-0.02173	2702.18	-0.05111														2702.18	0.0753	2702.18	0.11106	2702.18	0.1149	2702.18	0.12113	2702.18	0.12206
2700.26	-0.00137	2700.26	-0.01382	2700.26	-0.01882	2700.26	-0.02172	2700.26	-0.05114														2700.26	0.07539	2700.26	0.11103	2700.26	0.11483	2700.26	0.12126	2700.26	0.12184
2698.33	-0.00136	2698.33	-0.01383	2698.33	-0.01879	2698.33	-0.02171	2698.33	-0.05117														2698.33	0.07542	2698.33	0.11099	2698.33	0.11455	2698.33	0.12097	2698.33	0.12148
2696.4	-0.00136	2696.4	-0.01386	2696.4	-0.01876	2696.4	-0.02171	2696.4	-0.05117														2696.4	0.07535	2696.4	0.11092	2696.4	0.11433	2696.4	0.12064	2696.4	0.12109
2694.47	-0.00133	2694.47	-0.01386	2694.47	-0.01872	2694.47	-0.02169	2694.47	-0.05115														2694.47	0.0753	2694.47	0.11085	2694.47	0.11424	2694.47	0.12042	2694.47	0.12088
2692.54	-0.00131	2692.54	-0.01385	2692.54	-0.01868	2692.54	-0.02165	2692.54	-0.05111														2692.54	0.07548	2692.54	0.11097	2692.54	0.11427	2692.54	0.12028	2692.54	0.12083
2690.61	-0.00129	2690.61	-0.01384	2690.61	-0.01866	2690.61	-0.02163	2690.61	-0.05108														2690.61	0.07572	2690.61	0.1112	2690.61	0.11412	2690.61	0.12002	2690.61	0.12059
2688.68	-0.00128	2688.68	-0.01383	2688.68	-0.01866	2688.68	-0.02163	2688.68	-0.05107														2688.68	0.07576	2688.68	0.11135	2688.68	0.11373	2688.68	0.11962	2688.68	0.12017
2686.75	-0.00127	2686.75	-0.01382	2686.75	-0.01866	2686.75	-0.02164	2686.75	-0.05107														2686.75	0.07577	2686.75	0.11137	2686.75	0.11349	2686.75	0.11933	2686.75	0.11991
2684.83	-0.00126	2684.83	-0.01381	2684.83	-0.01867	2684.83	-0.02164	2684.83	-0.05107														2684.83	0.0759	2684.83	0.1113	2684.83	0.11346	2684.83	0.11921	2684.83	0.1198
2682.9	-0.00125	2682.9	-0.0138	2682.9	-0.01869	2682.9	-0.02166	2682.9	-0.05107														2682.9	0.07602	2682.9	0.11135	2682.9	0.11355	2682.9	0.11914	2682.9	0.11952
2680.97	-0.00123	2680.97	-0.0138	2680.97	-0.01872	2680.97	-0.02168	2680.97	-0.05108														2680.97	0.07601	2680.97	0.11157	2680.97	0.11374	2680.97	0.11899	2680.97	0.11921
2679.04	-0.00119	2679.04	-0.01378	2679.04	-0.01873	2679.04	-0.02171	2679.04	-0.05108														2679.04	0.07598	2679.04	0.11174	2679.04	0.1139	2679.04	0.11891	2679.04	0.11911
2677.11	-0.00117	2677.11	-0.01376	2677.11	-0.01872	2677.11	-0.02173	2677.11	-0.05107														2677.11	0.07606	2677.11	0.11175	2677.11	0.11384	2677.11	0.11891	2677.11	0.11911
2675.18	-0.00119	2675.18	-0.01373	2675.18	-0.01871	2675.18	-0.02174	2675.18	-0.05107														2675.18	0.07602	2675.18	0.11159	2675.18	0.11359	2675.18	0.1187	2675.18	0.11899
2673.25	-0.00123	2673.25	-0.01371	2673.25	-0.0187	2673.25	-0.02173	2673.25	-0.05109														2673.25	0.07584	2673.25	0.11138	2673.25	0.11343	2673.25	0.11837	2673.25	0.11893
2671.32	-0.00129	2671.32	-0.01368	2671.32	-0.01869	2671.32	-0.02172	2671.32	-0.05112														2671.32	0.07587	2671.32	0.1114	2671.32	0.11357	2671.32	0.11829	2671.32	0.11904
2669.4	-0.00134	2669.4	-0.01366	2669.4	-0.01868	2669.4	-0.0217	2669.4	-0.05115														2669.4	0.07607	2669.4	0.11164	2669.4	0.11385	2669.4	0.11847	2669.4	0.11915
2667.47	-0.00138	2667.47	-0.01365	2667.47	-0.01867	2667.47	-0.0217	2667.47	-0.05118														2667.47	0.07623	2667.47	0.11183	2667.47	0.11396	2667.47	0.1187	2667.47	0.11915
2665.54	-0.00142	2665.54	-0.01366	2665.54	-0.01865	2665.54	-0.02171	2665.54	-0.05123														2665.54	0.07636	2665.54	0.11202	2665.54	0.11394	2665.54	0.11894	2665.54	0.1192
2663.61	-0.00145	2663.61	-0.0137	2663.61	-0.01864	2663.61	-0.02172	2663.61	-0.05129														2663.61	0.07651	2663.61	0.11232	2663.61	0.11401	2663.61	0.11922	2663.61	0.11932
2661.68	-0.00146	2661.68	-0.01375	2661.68	-0.01863	2661.68	-0.02172	2661.68	-0.05135														2661.68	0.07659	2661.68	0.11247	2661.68	0.11419	2661.68	0.11925	2661.68	0.11927
2659.75	-0.00145	2659.75	-0.01378	2659.75	-0.01863	2659.75	-0.02172	2659.75	-0.05138														2659.75	0.07659	2659.75	0.11236	2659.75	0.1143	2659.75	0.11901	2659.75	0.11899
2657.82	-0.00142	2657.82	-0.01379	2657.82	-0.01861	2657.82	-0.0217	2657.82	-0.05137														2657.82	0.07655	2657.82	0.1123	2657.82	0.11426	2657.82	0.11894	2657.82	0.11883
2655.89	-0.00139	2655.89	-0.01379	2655.89	-0.01858	2655.89	-0.02166	2655.89	-0.05135														2655.89	0.07645	2655.89	0.11241	2655.89	0.11413	2655.89	0.11901	2655.89	0.11882
2653.97	-0.00136	2653.97	-0.01378	2653.97	-0.01857	2653.97	-0.02164	2653.97	-0.05134														2653.97	0.07637	2653.97	0.11254	2653.97	0.11402	2653.97	0.11896	2653.97	0.11878
2652.04	-0.00135	2652.04	-0.01377	2652.04	-0.01858	2652.04	-0.02165	2652.04	-0.05135														2652.04	0.0765	2652.04	0.11267	2652.04	0.11399	2652.04	0.11889	2652.04	0.11891
2650.11	-0.00134	2650.11	-0.01377	2650.11	-0.0186	2650.11	-0.02166	2650.11	-0.05137														2650.11	0.07679	2650.11	0.11272	2650.11	0.11409	2650.11	0.11895	2650.11	0.11928

## Sheet: Figure 6d
carboxyl	atomic coordinates
CO2(g)*+H2(g)*					CO2*+H2(g)*						CO2*+2H*							TS1							trans-COOH*+H*							TS2							cis-COOH*+H*							cis-COOH*+H*
1					1						1							1							1							1							1							1
	10.4098	0	0			10.4098	0	0				10.4098	0	0					10.4098	0	0					10.4098	0	0					10.4098	0	0					10.4098	0	0					10.4098	0	0
	0	11.5686	0			0	11.5686	0				0	11.5686	0					0	11.5686	0					0	11.5686	0					0	11.5686	0					0	11.5686	0					0	11.5686	0
	0	0	24.5491			0	0	24.5491				0	0	24.5491					0	0	24.5491					0	0	24.5491					0	0	24.5491					0	0	24.5491					0	0	24.5491
	Ti	O	Ni			Ti	O	Ni	C			Ti	O	Ni	C	H			Ti	O	Ni	C	H			Ti	O	Ni	C	H			Ti	O	Ni	C	H			Ti	O	Ni	C	H			Ti	O	Ni
	36	72	8			36	74	8	1			36	74	8	1	2			36	74	8	1	2			36	74	8	1	2			36	74	8	1	2			36	74	8	1	2			36	74	8
Cartesian					Cartesian						Cartesian							Cartesian							Cartesian							Cartesian							Cartesian							Cartesian
	9.36382	2.03908	2.74508			9.36382	2.03908	2.74508				9.36382	2.03908	2.74508					9.36382	2.03908	2.74508					9.36382	2.03908	2.74508					9.36382	2.03908	2.74508					9.36382	2.03908	2.74508					9.36382	2.03908	2.74508
	4.15892	0.111059	2.74508			4.15892	0.111059	2.74508				4.15892	0.111059	2.74508					4.15892	0.111059	2.74508					4.15892	0.111059	2.74508					4.15892	0.111059	2.74508					4.15892	0.111059	2.74508					4.15892	0.111059	2.74508
	9.36382	5.89536	2.74508			9.36382	5.89536	2.74508				9.36382	5.89536	2.74508					9.36382	5.89536	2.74508					9.36382	5.89536	2.74508					9.36382	5.89536	2.74508					9.36382	5.89536	2.74508					9.36382	5.89536	2.74508
	4.15892	3.96722	2.74508			4.15892	3.96722	2.74508				4.15892	3.96722	2.74508					4.15892	3.96722	2.74508					4.15892	3.96722	2.74508					4.15892	3.96722	2.74508					4.15892	3.96722	2.74508					4.15892	3.96722	2.74508
	9.36382	9.75152	2.74508			9.36382	9.75152	2.74508				9.36382	9.75152	2.74508					9.36382	9.75152	2.74508					9.36382	9.75152	2.74508					9.36382	9.75152	2.74508					9.36382	9.75152	2.74508					9.36382	9.75152	2.74508
	4.15892	7.82338	2.74508			4.15892	7.82338	2.74508				4.15892	7.82338	2.74508					4.15892	7.82338	2.74508					4.15892	7.82338	2.74508					4.15892	7.82338	2.74508					4.15892	7.82338	2.74508					4.15892	7.82338	2.74508
	7.11853	0.111059	3.64039			7.11853	0.111059	3.64039				7.11853	0.111059	3.64039					7.11853	0.111059	3.64039					7.11853	0.111059	3.64039					7.11853	0.111059	3.64039					7.11853	0.111059	3.64039					7.11853	0.111059	3.64039
	1.91363	2.03908	3.64039			1.91363	2.03908	3.64039				1.91363	2.03908	3.64039					1.91363	2.03908	3.64039					1.91363	2.03908	3.64039					1.91363	2.03908	3.64039					1.91363	2.03908	3.64039					1.91363	2.03908	3.64039
	7.11853	3.96722	3.64039			7.11853	3.96722	3.64039				7.11853	3.96722	3.64039					7.11853	3.96722	3.64039					7.11853	3.96722	3.64039					7.11853	3.96722	3.64039					7.11853	3.96722	3.64039					7.11853	3.96722	3.64039
	1.91363	5.89536	3.64039			1.91363	5.89536	3.64039				1.91363	5.89536	3.64039					1.91363	5.89536	3.64039					1.91363	5.89536	3.64039					1.91363	5.89536	3.64039					1.91363	5.89536	3.64039					1.91363	5.89536	3.64039
	7.11853	7.82338	3.64039			7.11853	7.82338	3.64039				7.11853	7.82338	3.64039					7.11853	7.82338	3.64039					7.11853	7.82338	3.64039					7.11853	7.82338	3.64039					7.11853	7.82338	3.64039					7.11853	7.82338	3.64039
	1.91363	9.75152	3.64039			1.91363	9.75152	3.64039				1.91363	9.75152	3.64039					1.91363	9.75152	3.64039					1.91363	9.75152	3.64039					1.91363	9.75152	3.64039					1.91363	9.75152	3.64039					1.91363	9.75152	3.64039
	0.38256	2.03908	6.32679			0.38256	2.03908	6.32679				0.38256	2.03908	6.32679					0.38256	2.03908	6.32679					0.38256	2.03908	6.32679					0.38256	2.03908	6.32679					0.38256	2.03908	6.32679					0.38256	2.03908	6.32679
	5.58746	0.111059	6.32679			5.58746	0.111059	6.32679				5.58746	0.111059	6.32679					5.58746	0.111059	6.32679					5.58746	0.111059	6.32679					5.58746	0.111059	6.32679					5.58746	0.111059	6.32679					5.58746	0.111059	6.32679
	0.38256	5.89536	6.32679			0.38256	5.89536	6.32679				0.38256	5.89536	6.32679					0.38256	5.89536	6.32679					0.38256	5.89536	6.32679					0.38256	5.89536	6.32679					0.38256	5.89536	6.32679					0.38256	5.89536	6.32679
	5.58746	3.96722	6.32679			5.58746	3.96722	6.32679				5.58746	3.96722	6.32679					5.58746	3.96722	6.32679					5.58746	3.96722	6.32679					5.58746	3.96722	6.32679					5.58746	3.96722	6.32679					5.58746	3.96722	6.32679
	0.38256	9.75152	6.32679			0.38256	9.75152	6.32679				0.38256	9.75152	6.32679					0.38256	9.75152	6.32679					0.38256	9.75152	6.32679					0.38256	9.75152	6.32679					0.38256	9.75152	6.32679					0.38256	9.75152	6.32679
	5.58746	7.82338	6.32679			5.58746	7.82338	6.32679				5.58746	7.82338	6.32679					5.58746	7.82338	6.32679					5.58746	7.82338	6.32679					5.58746	7.82338	6.32679					5.58746	7.82338	6.32679					5.58746	7.82338	6.32679
	8.51297	0.108135	7.17908			8.51193	0.110825	7.17594				8.50955	0.11184	7.17539					8.51231	0.109811	7.17957					8.51107	0.110795	7.17776					8.51238	0.111917	7.17359					8.51135	0.110674	7.17762					8.51284	0.108723	7.17649
	3.30865	2.0354	7.17233			3.30859	2.0377	7.17723				3.30938	2.0379	7.17862					3.30854	2.03773	7.17943					3.30887	2.03725	7.17992					3.30872	2.03836	7.17549					3.30828	2.0375	7.17832					3.31014	2.03692	7.17281
	8.51152	3.96247	7.17799			8.50778	3.9628	7.18163				8.51041	3.96431	7.17916					8.50855	3.96495	7.1805					8.50753	3.96475	7.18194					8.51159	3.9657	7.17496					8.50769	3.96422	7.18127					8.50926	3.96396	7.17787
	3.31835	5.88956	7.20888			3.31612	5.8879	7.20502				3.31913	5.89055	7.20484					3.32132	5.88886	7.19912					3.32167	5.8887	7.20423					3.3201	5.89219	7.2026					3.32063	5.88802	7.20169					3.3196	5.88755	7.19529
	8.5259	7.81928	7.16963			8.54993	7.8202	7.22624				8.54389	7.82263	7.23361					8.52844	7.82193	7.24013					8.53088	7.82266	7.2306					8.53885	7.82368	7.21344					8.5356	7.8223	7.22654					8.52428	7.81987	7.18306
	3.31849	9.75235	7.21353			3.32045	9.75273	7.20417				3.32067	9.75215	7.20464					3.32252	9.75365	7.20329					3.32097	9.75302	7.20566					3.31848	9.75468	7.20338					3.32095	9.75377	7.20483					3.31883	9.75331	7.20449
	1.87359	2.03216	10.0259			1.87728	2.04058	10.033				1.86406	2.04563	10.0294					1.87525	2.04288	10.034					1.87343	2.04434	10.0344					1.87591	2.04402	10.0302					1.87758	2.04372	10.0338					1.87829	2.03976	10.0249
	7.10176	0.104735	10.0395			7.0947	0.126975	10.0334				7.07485	0.127091	10.0334					7.09099	0.132359	10.0364					7.08671	0.130642	10.0349					7.09479	0.13341	10.0303					7.09308	0.127844	10.0363					7.10516	0.127215	10.0355
	1.86023	5.86173	9.98256			1.83942	5.87319	9.99817				1.80978	5.8852	9.98584					1.82446	5.88129	9.97609					1.82497	5.88961	9.97732					1.83646	5.88177	9.9806					1.83196	5.88973	9.97965					1.85013	5.87628	9.97883
	7.10171	3.93749	10.035			7.0964	3.95334	10.0444				7.07386	3.96022	10.0344					7.08906	3.95878	10.0448					7.09405	3.95761	10.0494					7.0933	3.96132	10.0344					7.09662	3.9558	10.0488					7.11125	3.95073	10.0438
	1.86987	9.77148	9.99131			1.83171	9.76765	9.98644				1.80642	9.76904	9.98327					1.82341	9.76913	9.97961					1.82925	9.77095	9.98328					1.84324	9.7754	9.98952					1.83665	9.77015	9.98627					1.86052	9.76946	9.9965
	7.05979	7.80574	9.99021			7.02769	7.8223	9.92059				7.01604	7.82919	9.93167					7.05172	7.83382	9.98466					7.04513	7.82571	9.97018					7.0481	7.82962	9.9483					7.04005	7.82085	9.95724					7.06142	7.82193	9.99198
	9.9247	0.109252	10.682			9.91566	0.129638	10.6745				9.89955	0.13589	10.6701					9.91463	0.13144	10.6733					9.91134	0.133884	10.6693					9.91642	0.130081	10.6713					9.91628	0.132326	10.6701					9.92545	0.119801	10.6797
	4.71094	2.02357	10.6712			4.71145	2.04036	10.684				4.69832	2.04632	10.6854					4.70634	2.04632	10.6858					4.70565	2.04656	10.6869					4.70822	2.04708	10.6791					4.71097	2.04138	10.6846					4.71367	2.03999	10.6779
	9.92096	3.94984	10.6846			9.91427	3.95158	10.6872				9.89709	3.95449	10.6828					9.91107	3.9494	10.6724					9.91608	3.95732	10.6752					9.91536	3.95553	10.672					9.92072	3.95818	10.6757					9.92825	3.9612	10.6824
	4.74161	5.80811	10.7579			4.74	5.81233	10.7259				4.71126	5.82441	10.7382					4.73079	5.82487	10.72					4.73099	5.82057	10.732					4.73475	5.82702	10.7328					4.73392	5.81943	10.7274					4.74881	5.8083	10.719
	9.97674	7.81665	10.6417			9.9747	7.81989	10.8431				9.94327	7.82835	10.8709					9.97046	7.82044	10.8473					9.95701	7.83041	10.8283					9.97165	7.82646	10.7973					9.95342	7.82868	10.8258					9.95996	7.82404	10.6988
	4.74489	9.80863	10.7727			4.73882	9.83174	10.72				4.70731	9.83865	10.7368					4.72899	9.83593	10.7238					4.73343	9.83351	10.7268					4.74427	9.83864	10.7259					4.74107	9.82441	10.7252					4.75577	9.82569	10.7319
	6.02696	0.111059	2.00002			6.02696	0.111059	2.00002				6.02696	0.111059	2.00002					6.02696	0.111059	2.00002					6.02696	0.111059	2.00002					6.02696	0.111059	2.00002					6.02696	0.111059	2.00002					6.02696	0.111059	2.00002
	0.822062	2.03908	2.00002			0.822062	2.03908	2.00002				0.822062	2.03908	2.00002					0.822062	2.03908	2.00002					0.822062	2.03908	2.00002					0.822062	2.03908	2.00002					0.822062	2.03908	2.00002					0.822062	2.03908	2.00002
	6.02696	3.96722	2.00002			6.02696	3.96722	2.00002				6.02696	3.96722	2.00002					6.02696	3.96722	2.00002					6.02696	3.96722	2.00002					6.02696	3.96722	2.00002					6.02696	3.96722	2.00002					6.02696	3.96722	2.00002
	0.822062	5.89536	2.00002			0.822062	5.89536	2.00002				0.822062	5.89536	2.00002					0.822062	5.89536	2.00002					0.822062	5.89536	2.00002					0.822062	5.89536	2.00002					0.822062	5.89536	2.00002					0.822062	5.89536	2.00002
	6.02696	7.82338	2.00002			6.02696	7.82338	2.00002				6.02696	7.82338	2.00002					6.02696	7.82338	2.00002					6.02696	7.82338	2.00002					6.02696	7.82338	2.00002					6.02696	7.82338	2.00002					6.02696	7.82338	2.00002
	0.822062	9.75152	2.00002			0.822062	9.75152	2.00002				0.822062	9.75152	2.00002					0.822062	9.75152	2.00002					0.822062	9.75152	2.00002					0.822062	9.75152	2.00002					0.822062	9.75152	2.00002					0.822062	9.75152	2.00002
	3.78167	2.03908	2.89557			3.78167	2.03908	2.89557				3.78167	2.03908	2.89557					3.78167	2.03908	2.89557					3.78167	2.03908	2.89557					3.78167	2.03908	2.89557					3.78167	2.03908	2.89557					3.78167	2.03908	2.89557
	8.98657	0.111059	2.89557			8.98657	0.111059	2.89557				8.98657	0.111059	2.89557					8.98657	0.111059	2.89557					8.98657	0.111059	2.89557					8.98657	0.111059	2.89557					8.98657	0.111059	2.89557					8.98657	0.111059	2.89557
	3.78167	5.89536	2.89557			3.78167	5.89536	2.89557				3.78167	5.89536	2.89557					3.78167	5.89536	2.89557					3.78167	5.89536	2.89557					3.78167	5.89536	2.89557					3.78167	5.89536	2.89557					3.78167	5.89536	2.89557
	8.98657	3.96722	2.89557			8.98657	3.96722	2.89557				8.98657	3.96722	2.89557					8.98657	3.96722	2.89557					8.98657	3.96722	2.89557					8.98657	3.96722	2.89557					8.98657	3.96722	2.89557					8.98657	3.96722	2.89557
	3.78167	9.75152	2.89557			3.78167	9.75152	2.89557				3.78167	9.75152	2.89557					3.78167	9.75152	2.89557					3.78167	9.75152	2.89557					3.78167	9.75152	2.89557					3.78167	9.75152	2.89557					3.78167	9.75152	2.89557
	8.98657	7.82338	2.89557			8.98657	7.82338	2.89557				8.98657	7.82338	2.89557					8.98657	7.82338	2.89557					8.98657	7.82338	2.89557					8.98657	7.82338	2.89557					8.98657	7.82338	2.89557					8.98657	7.82338	2.89557
	7.49589	2.03908	3.4899			7.49589	2.03908	3.4899				7.49589	2.03908	3.4899					7.49589	2.03908	3.4899					7.49589	2.03908	3.4899					7.49589	2.03908	3.4899					7.49589	2.03908	3.4899					7.49589	2.03908	3.4899
	2.29099	0.111059	3.4899			2.29099	0.111059	3.4899				2.29099	0.111059	3.4899					2.29099	0.111059	3.4899					2.29099	0.111059	3.4899					2.29099	0.111059	3.4899					2.29099	0.111059	3.4899					2.29099	0.111059	3.4899
	7.49589	5.89536	3.4899			7.49589	5.89536	3.4899				7.49589	5.89536	3.4899					7.49589	5.89536	3.4899					7.49589	5.89536	3.4899					7.49589	5.89536	3.4899					7.49589	5.89536	3.4899					7.49589	5.89536	3.4899
	2.29099	3.96722	3.4899			2.29099	3.96722	3.4899				2.29099	3.96722	3.4899					2.29099	3.96722	3.4899					2.29099	3.96722	3.4899					2.29099	3.96722	3.4899					2.29099	3.96722	3.4899					2.29099	3.96722	3.4899
	7.49589	9.75152	3.4899			7.49589	9.75152	3.4899				7.49589	9.75152	3.4899					7.49589	9.75152	3.4899					7.49589	9.75152	3.4899					7.49589	9.75152	3.4899					7.49589	9.75152	3.4899					7.49589	9.75152	3.4899
	2.29099	7.82338	3.4899			2.29099	7.82338	3.4899				2.29099	7.82338	3.4899					2.29099	7.82338	3.4899					2.29099	7.82338	3.4899					2.29099	7.82338	3.4899					2.29099	7.82338	3.4899					2.29099	7.82338	3.4899
	5.25049	0.111059	4.38545			5.25049	0.111059	4.38545				5.25049	0.111059	4.38545					5.25049	0.111059	4.38545					5.25049	0.111059	4.38545					5.25049	0.111059	4.38545					5.25049	0.111059	4.38545					5.25049	0.111059	4.38545
	0.0455949	2.03908	4.38545			0.0455949	2.03908	4.38545				0.0455949	2.03908	4.38545					0.0455949	2.03908	4.38545					0.0455949	2.03908	4.38545					0.0455949	2.03908	4.38545					0.0455949	2.03908	4.38545					0.0455949	2.03908	4.38545
	5.25049	3.96722	4.38545			5.25049	3.96722	4.38545				5.25049	3.96722	4.38545					5.25049	3.96722	4.38545					5.25049	3.96722	4.38545					5.25049	3.96722	4.38545					5.25049	3.96722	4.38545					5.25049	3.96722	4.38545
	0.0455949	5.89536	4.38545			0.0455949	5.89536	4.38545				0.0455949	5.89536	4.38545					0.0455949	5.89536	4.38545					0.0455949	5.89536	4.38545					0.0455949	5.89536	4.38545					0.0455949	5.89536	4.38545					0.0455949	5.89536	4.38545
	5.25049	7.82338	4.38545			5.25049	7.82338	4.38545				5.25049	7.82338	4.38545					5.25049	7.82338	4.38545					5.25049	7.82338	4.38545					5.25049	7.82338	4.38545					5.25049	7.82338	4.38545					5.25049	7.82338	4.38545
	0.0455949	9.75152	4.38545			0.0455949	9.75152	4.38545				0.0455949	9.75152	4.38545					0.0455949	9.75152	4.38545					0.0455949	9.75152	4.38545					0.0455949	9.75152	4.38545					0.0455949	9.75152	4.38545					0.0455949	9.75152	4.38545
	7.4555	0.111059	5.58173			7.4555	0.111059	5.58173				7.4555	0.111059	5.58173					7.4555	0.111059	5.58173					7.4555	0.111059	5.58173					7.4555	0.111059	5.58173					7.4555	0.111059	5.58173					7.4555	0.111059	5.58173
	2.2506	2.03908	5.58173			2.2506	2.03908	5.58173				2.2506	2.03908	5.58173					2.2506	2.03908	5.58173					2.2506	2.03908	5.58173					2.2506	2.03908	5.58173					2.2506	2.03908	5.58173					2.2506	2.03908	5.58173
	7.4555	3.96722	5.58173			7.4555	3.96722	5.58173				7.4555	3.96722	5.58173					7.4555	3.96722	5.58173					7.4555	3.96722	5.58173					7.4555	3.96722	5.58173					7.4555	3.96722	5.58173					7.4555	3.96722	5.58173
	2.2506	5.89536	5.58173			2.2506	5.89536	5.58173				2.2506	5.89536	5.58173					2.2506	5.89536	5.58173					2.2506	5.89536	5.58173					2.2506	5.89536	5.58173					2.2506	5.89536	5.58173					2.2506	5.89536	5.58173
	7.4555	7.82338	5.58173			7.4555	7.82338	5.58173				7.4555	7.82338	5.58173					7.4555	7.82338	5.58173					7.4555	7.82338	5.58173					7.4555	7.82338	5.58173					7.4555	7.82338	5.58173					7.4555	7.82338	5.58173
	2.2506	9.75152	5.58173			2.2506	9.75152	5.58173				2.2506	9.75152	5.58173					2.2506	9.75152	5.58173					2.2506	9.75152	5.58173					2.2506	9.75152	5.58173					2.2506	9.75152	5.58173					2.2506	9.75152	5.58173
	5.2101	2.03908	6.47728			5.2101	2.03908	6.47728				5.2101	2.03908	6.47728					5.2101	2.03908	6.47728					5.2101	2.03908	6.47728					5.2101	2.03908	6.47728					5.2101	2.03908	6.47728					5.2101	2.03908	6.47728
	0.0052049	0.111059	6.47728			0.0052049	0.111059	6.47728				0.0052049	0.111059	6.47728					0.0052049	0.111059	6.47728					0.0052049	0.111059	6.47728					0.0052049	0.111059	6.47728					0.0052049	0.111059	6.47728					0.0052049	0.111059	6.47728
	5.2101	5.89536	6.47728			5.2101	5.89536	6.47728				5.2101	5.89536	6.47728					5.2101	5.89536	6.47728					5.2101	5.89536	6.47728					5.2101	5.89536	6.47728					5.2101	5.89536	6.47728					5.2101	5.89536	6.47728
	0.0052049	3.96722	6.47728			0.0052049	3.96722	6.47728				0.0052049	3.96722	6.47728					0.0052049	3.96722	6.47728					0.0052049	3.96722	6.47728					0.0052049	3.96722	6.47728					0.0052049	3.96722	6.47728					0.0052049	3.96722	6.47728
	5.2101	9.75152	6.47728			5.2101	9.75152	6.47728				5.2101	9.75152	6.47728					5.2101	9.75152	6.47728					5.2101	9.75152	6.47728					5.2101	9.75152	6.47728					5.2101	9.75152	6.47728					5.2101	9.75152	6.47728
	0.0052049	7.82338	6.47728			0.0052049	7.82338	6.47728				0.0052049	7.82338	6.47728					0.0052049	7.82338	6.47728					0.0052049	7.82338	6.47728					0.0052049	7.82338	6.47728					0.0052049	7.82338	6.47728					0.0052049	7.82338	6.47728
	8.92574	2.03657	7.06574			8.92457	2.03956	7.04457				8.92335	2.03976	7.04174					8.92318	2.03949	7.04114					8.92376	2.03997	7.04179					8.92327	2.03935	7.04134					8.92406	2.03994	7.04519					8.9273	2.03787	7.06651
	3.72225	0.110076	7.05494			3.72191	0.11244	7.05389				3.72082	0.110966	7.05766					3.72257	0.113187	7.05378					3.72191	0.112448	7.05316					3.72025	0.112045	7.04956					3.72241	0.112977	7.05354					3.72268	0.112082	7.0567
	8.92869	5.89509	7.07951			8.93113	5.89191	7.07987				8.93392	5.89696	7.09018					8.93454	5.89715	7.091					8.93395	5.89629	7.09075					8.92898	5.8948	7.06964					8.93155	5.8958	7.08273					8.92902	5.89547	7.07083
	3.71831	3.96368	7.04709			3.71359	3.96627	7.03501				3.71804	3.96808	7.05231					3.71437	3.96587	7.033					3.71478	3.96502	7.02964					3.71866	3.96755	7.04931					3.71447	3.96581	7.03442					3.71516	3.96634	7.03433
	8.92729	9.74746	7.07458			8.93254	9.75342	7.0775				8.93047	9.75168	7.07964					8.93112	9.75077	7.08234					8.93019	9.75131	7.07975					8.92994	9.75218	7.07294					8.93134	9.75277	7.07849					8.93	9.74901	7.0746
	3.73308	7.82447	7.09978			3.72929	7.82402	7.10365				3.73012	7.82375	7.10122					3.72848	7.82378	7.10007					3.72895	7.82351	7.10064					3.72895	7.82456	7.09932					3.7295	7.82379	7.10192					3.73082	7.82419	7.10062
	6.71079	0.0971977	7.99551			6.70472	0.118497	7.98464				6.69586	0.122785	7.98103					6.70269	0.117899	7.98412					6.69902	0.122205	7.9814					6.70725	0.115712	7.98348					6.70355	0.117118	7.98546					6.71149	0.110446	7.99193
	1.50074	2.03322	7.98411			1.50172	2.03445	7.98529				1.49926	2.03686	7.98245					1.50075	2.03442	7.9842					1.50034	2.03455	7.98454					1.50243	2.04046	7.9834					1.50148	2.03472	7.98545					1.50395	2.03439	7.98719
	6.71016	3.97125	7.99077			6.7032	3.96218	7.98645				6.70023	3.96591	7.98346					6.70009	3.97332	7.98483					6.70099	3.97361	7.98553					6.70586	3.97575	7.98487					6.70366	3.96513	7.98593					6.70934	3.97485	7.99027
	1.47904	5.9079	7.98192			1.48253	5.91238	7.99179				1.47995	5.91271	7.98674					1.48182	5.91185	7.98556					1.48126	5.91129	7.98515					1.48328	5.91232	7.98889					1.48172	5.91201	7.98775					1.48332	5.9107	7.98933
	6.71049	7.8145	7.99761			6.70462	7.81736	7.96495				6.69473	7.82258	7.97101					6.69769	7.8218	7.97886					6.69765	7.82091	7.97504					6.70658	7.82481	7.97411					6.70018	7.81897	7.972					6.71613	7.81587	7.98672
	1.4855	9.74169	7.98825			1.48314	9.72017	7.99144				1.47963	9.71589	7.98673					1.48282	9.74086	7.98778					1.48294	9.74213	7.98751					1.48434	9.73825	7.99087					1.48495	9.7386	7.99056					1.48864	9.736	7.99672
	8.95869	0.114275	9.12583			8.94631	0.159194	9.11855				8.93185	0.158294	9.11659					8.94444	0.158731	9.11778					8.94086	0.157915	9.11584					8.94901	0.148805	9.11625					8.94523	0.158389	9.11745					8.9601	0.116501	9.12288
	3.75171	2.01982	9.11269			3.75626	2.05623	9.11969				3.75031	2.05694	9.11872					3.75386	2.05711	9.11986					3.75222	2.05871	9.1207					3.75407	2.04503	9.11672					3.75625	2.05678	9.11988					3.75996	2.05549	9.1157
	8.95586	3.95212	9.12638			8.94493	3.93807	9.12963				8.93477	3.93818	9.1229					8.93685	3.93268	9.12036					8.93871	3.93495	9.12424					8.94739	3.93891	9.11719					8.94566	3.94311	9.12376					8.95758	3.95716	9.12638
	3.70504	5.81583	9.15338			3.68678	5.78908	9.15996				3.68272	5.82485	9.16197					3.6937	5.79655	9.14903					3.69271	5.79718	9.15279					3.70113	5.82691	9.15456					3.69121	5.78969	9.1539					3.70387	5.79963	9.14823
	8.93495	7.81432	9.13461			8.95333	7.81883	9.1739				8.92819	7.82607	9.19707					8.92728	7.82551	9.20553					8.92889	7.82678	9.19088					8.95311	7.82021	9.1679					8.93716	7.82385	9.18119					8.95679	7.81743	9.14775
	3.7138	9.80913	9.16651			3.68805	9.84883	9.15497				3.68046	9.82495	9.15903					3.69352	9.83301	9.1499					3.69357	9.83082	9.15173					3.69977	9.8248	9.15284					3.69465	9.83992	9.15381					3.71016	9.83013	9.161
	6.69598	2.0255	10.0838			6.67969	2.04002	10.0815				6.66994	2.04259	10.0826					6.67456	2.04316	10.0825					6.6747	2.0436	10.0828					6.67857	2.04713	10.077					6.67733	2.0425	10.0823					6.68741	2.04076	10.0815
	1.46871	0.121735	10.0809			1.46715	0.126808	10.0809				1.44934	0.128744	10.0679					1.46825	0.127657	10.081					1.46821	0.127928	10.0823					1.46494	0.128783	10.0712					1.46926	0.127336	10.0825					1.47266	0.123167	10.084
	6.6885	5.87344	10.1322			6.64768	5.8643	10.0855				6.61991	5.87709	10.0931					6.65377	5.87488	10.1124					6.65237	5.87034	10.1068					6.65965	5.88052	10.1056					6.64844	5.8672	10.1					6.6855	5.87234	10.1217
	1.455	3.94423	10.0676			1.4612	3.95507	10.0793				1.45247	3.96066	10.0786					1.46626	3.9582	10.078					1.46223	3.96102	10.0784					1.46397	3.9584	10.0724					1.47063	3.96129	10.0829					1.46957	3.95981	10.0796
	6.68595	9.7421	10.1386			6.65196	9.77777	10.0833				6.61996	9.78124	10.087					6.64976	9.78514	10.0996					6.64859	9.78381	10.0905					6.65323	9.78568	10.0841					6.65642	9.77515	10.0928					6.67897	9.76861	10.1087
	1.48496	7.81767	10.1004			1.47629	7.81739	10.1635				1.4363	7.82858	10.1662					1.46178	7.82295	10.1346					1.46159	7.82737	10.1261					1.47685	7.82773	10.1462					1.4661	7.82799	10.1396					1.49423	7.82135	10.1362
	0.0315116	2.03255	10.899			0.0327645	2.04154	10.9018				0.0199495	2.0473	10.8932					0.0302984	2.04414	10.8931					0.0280757	2.04617	10.8924					0.0318361	2.044	10.8936					0.031314	2.04839	10.891					0.0331009	2.04223	10.8829
	5.25242	0.131536	10.9054			5.24785	0.147131	10.9238				5.22267	0.152218	10.92					5.23092	0.151984	10.9121					5.23033	0.151916	10.9141					5.24078	0.155385	10.9088					5.24646	0.146268	10.92					5.25279	0.143719	10.907
	0.0139381	5.88072	10.8539			0.00508623	5.8641	10.839				10.3894	5.86714	10.825					10.3956	5.85948	10.7921					10.3995	5.87116	10.807					10.4045	5.87106	10.8092					1.0813e-05	5.87227	10.8229					0.0172052	5.88628	10.8521
	5.24199	3.91711	10.8887			5.24883	3.9292	10.9376				5.22272	3.93851	10.9223					5.23853	3.93906	10.9311					5.23961	3.93732	10.9371					5.23751	3.94045	10.9085					5.24275	3.93381	10.9379					5.25621	3.93196	10.9193
	0.0196692	9.75139	10.8376			10.4061	9.78121	10.8004				10.3809	9.79021	10.8075					10.3991	9.78888	10.7873					10.3965	9.78948	10.7855					0.00391664	9.78415	10.8246					10.4016	9.78677	10.7919					0.0233702	9.76259	10.8367
	5.10163	7.80719	10.5417			5.0598	7.82053	10.4492				5.06566	7.83255	10.5337					5.07464	7.82059	10.4875					5.07463	7.82083	10.4942					5.09168	7.82729	10.5185					5.06288	7.81916	10.4846					5.095	7.81107	10.4751
	8.28537	0.0953813	11.5321			8.27333	0.10989	11.5214				8.25498	0.121108	11.5146					8.27187	0.12507	11.5189					8.27028	0.125128	11.5169					8.27447	0.12553	11.5175					8.27562	0.12387	11.5188					8.28526	0.123575	11.5254
	3.06747	2.03243	11.5112			3.06273	2.03226	11.5176				3.04772	2.03502	11.5141					3.058	2.03621	11.519					3.05635	2.03764	11.52					3.06119	2.04417	11.5161					3.06163	2.03087	11.5185					3.06814	2.03429	11.5126
	8.278	3.9436	11.5305			8.27323	3.96505	11.535				8.25177	3.96734	11.5204					8.27097	3.95669	11.5242					8.2758	3.96557	11.5303					8.27386	3.96483	11.5207					8.28003	3.96884	11.53					8.28988	3.96196	11.5315
	2.95971	5.80959	11.5653			2.99742	5.8045	11.6035				2.96189	5.83449	11.5855					2.98254	5.84342	11.5739					2.97575	5.84607	11.5736					2.98485	5.8185	11.5786					2.98729	5.84808	11.583					2.99981	5.80591	11.5725
	8.35933	7.8162	11.6025			8.17433	7.80192	11.4617				8.12187	7.81978	11.5043					8.18284	7.8418	11.5939					8.17639	7.83785	11.5589					8.20337	7.87149	11.5042					8.17169	7.80469	11.5211					8.29509	7.8429	11.559
	2.96528	9.82385	11.5864			2.98724	9.83824	11.5873				2.95346	9.84159	11.5802					2.97837	9.83245	11.5757					2.98067	9.82732	11.5799					2.99299	9.85189	11.5793					2.99688	9.83242	11.5834					3.01271	9.83174	11.5949
	4.55444	7.77183	14.8625			9.3038	7.93378	15.0745				9.42646	7.86157	15.0755					9.89503	8.16019	14.9979					10.0823	7.95128	15.0211					9.87923	7.782	15.1439					9.86658	8.0139	15.0793					8.93351	8.36643	15.6747
	6.88297	7.74562	15.449			10.262	7.8746	12.9967				10.2592	7.84261	12.9604					0.0707972	7.82739	12.8503					0.0154877	7.86545	12.8669					10.3884	7.76833	12.9535					10.3568	7.89454	12.9143					10.2453	7.88828	13.8509
	5.94154	6.17242	14.0103			3.74313	7.8428	15.1332				3.60835	7.83784	15.1611					3.86118	7.82736	15.1234					3.92769	7.82612	15.1135					3.74506	7.86124	15.1109					3.65127	7.84714	15.1591					3.63278	7.7964	15.1432
	3.68349	6.44999	13.1526			7.40364	7.90482	15.3525				7.50326	7.90302	15.4457					6.97718	7.795	15.6521					7.02141	7.6959	15.5872					7.33636	7.51499	15.4628					7.24853	7.53409	15.5343					7.24343	7.24757	15.52
	3.69185	9.14475	13.1658			5.62525	6.7092	14.3308				5.5237	6.71325	14.4851					5.5806	6.57014	14.2796					5.57934	6.50427	14.24					5.50789	6.56781	14.3522					5.45214	6.58275	14.3848					5.37291	6.47755	14.3425
	5.95623	9.3722	14.0536			3.43667	6.64707	13.1973				3.38894	6.65036	13.2077					3.47071	6.66993	13.1591					3.46636	6.67486	13.1566					3.44193	6.68046	13.1573					3.39001	6.70715	13.1804					3.35266	6.6905	13.147
	7.61786	7.78091	13.2805			3.41674	9.0024	13.1822				3.37148	9.00947	13.1972					3.49913	9.01398	13.1633					3.53051	9.01916	13.1654					3.56642	9.05323	13.1631					3.51194	9.032	13.1929					3.53944	9.04462	13.2072
	5.44919	7.79863	12.4144			5.59806	9.01095	14.2989				5.49508	9.00273	14.4646					5.64727	9.03537	14.2651					5.6952	9.02661	14.2707					5.71449	8.88822	14.4026					5.65383	8.85179	14.4016					5.65195	8.74256	14.4191
						7.51987	7.8546	13.1393				7.51595	7.85167	13.2163					7.74157	7.91109	13.3974					7.717	7.82982	13.3871					7.68299	7.82601	13.2806					7.63031	7.79839	13.3219					7.55001	7.81471	13.279
						5.29153	7.82805	12.2937				5.27173	7.83474	12.389					5.46265	7.84942	12.3095					5.47403	7.83163	12.3157					5.44167	7.82384	12.3539					5.41559	7.80676	12.3346					5.35619	7.78559	12.3158
						9.25619	7.8907	13.7851				9.29251	7.85191	13.805					9.60267	7.96537	13.7746					9.54834	7.89601	13.7815					9.45143	7.84077	13.7832					9.43734	7.922	13.7926					9.10144	8.03001	14.2644
												6.57669	6.59904	15.6804					6.48049	6.20458	15.5509					6.62466	6.13111	15.4101					6.62095	6.08606	15.4285					6.44954	6.14553	15.6052					6.34792	5.93118	15.5173
												6.5592	9.19952	15.6385					8.48653	8.1539	15.3393					9.30797	7.94935	15.6371					9.7678	8.67091	15.5345					0.451309	8.01414	15.0864					9.79261	8.22129	16.1342
formate	atomic coordinates
CO2(g)*+H2(g)*					CO2*+H2(g)*						CO2*+2H*							TS1							CO2*+2H*							TS2							HCOO*+H*							TS3
1					1						1							1							1							1							1							1
	10.4098	0	0			10.4098	0	0				10.4098	0	0					10.4098	0	0					10.4098	0	0					10.4098	0	0					10.4098	0	0					10.4098	0	0
	0	11.5686	0			0	11.5686	0				0	11.5686	0					0	11.5686	0					0	11.5686	0					0	11.5686	0					0	11.5686	0					0	11.5686	0
	0	0	24.5491			0	0	24.5491				0	0	24.5491					0	0	24.5491					0	0	24.5491					0	0	24.5491					0	0	24.5491					0	0	24.5491
	Ti	O	Ni			Ti	O	Ni	C			Ti	O	Ni	C	H			Ti	O	Ni	C	H			Ti	O	Ni	C	H			Ti	O	Ni	C	H			Ti	O	Ni	C	H			Ti	O	Ni
	36	72	8			36	74	8	1			36	74	8	1	2			36	74	8	1	2			36	74	8	1	2			36	74	8	1	2			36	74	8	1	2			36	74	8
Cartesian					Cartesian						Cartesian							Cartesian							Cartesian							Cartesian							Cartesian							Cartesian
	9.36382	2.03908	2.74508			9.36382	2.03908	2.74508				9.36382	2.03908	2.74508					9.36382	2.03908	2.74508					9.36382	2.03908	2.74508					9.36382	2.03908	2.74508					9.36382	2.03908	2.74508					9.36382	2.03908	2.74508
	4.15892	0.111059	2.74508			4.15892	0.111059	2.74508				4.15892	0.111059	2.74508					4.15892	0.111059	2.74508					4.15892	0.111059	2.74508					4.15892	0.111059	2.74508					4.15892	0.111059	2.74508					4.15892	0.111059	2.74508
	9.36382	5.89536	2.74508			9.36382	5.89536	2.74508				9.36382	5.89536	2.74508					9.36382	5.89536	2.74508					9.36382	5.89536	2.74508					9.36382	5.89536	2.74508					9.36382	5.89536	2.74508					9.36382	5.89536	2.74508
	4.15892	3.96722	2.74508			4.15892	3.96722	2.74508				4.15892	3.96722	2.74508					4.15892	3.96722	2.74508					4.15892	3.96722	2.74508					4.15892	3.96722	2.74508					4.15892	3.96722	2.74508					4.15892	3.96722	2.74508
	9.36382	9.75152	2.74508			9.36382	9.75152	2.74508				9.36382	9.75152	2.74508					9.36382	9.75152	2.74508					9.36382	9.75152	2.74508					9.36382	9.75152	2.74508					9.36382	9.75152	2.74508					9.36382	9.75152	2.74508
	4.15892	7.82338	2.74508			4.15892	7.82338	2.74508				4.15892	7.82338	2.74508					4.15892	7.82338	2.74508					4.15892	7.82338	2.74508					4.15892	7.82338	2.74508					4.15892	7.82338	2.74508					4.15892	7.82338	2.74508
	7.11853	0.111059	3.64039			7.11853	0.111059	3.64039				7.11853	0.111059	3.64039					7.11853	0.111059	3.64039					7.11853	0.111059	3.64039					7.11853	0.111059	3.64039					7.11853	0.111059	3.64039					7.11853	0.111059	3.64039
	1.91363	2.03908	3.64039			1.91363	2.03908	3.64039				1.91363	2.03908	3.64039					1.91363	2.03908	3.64039					1.91363	2.03908	3.64039					1.91363	2.03908	3.64039					1.91363	2.03908	3.64039					1.91363	2.03908	3.64039
	7.11853	3.96722	3.64039			7.11853	3.96722	3.64039				7.11853	3.96722	3.64039					7.11853	3.96722	3.64039					7.11853	3.96722	3.64039					7.11853	3.96722	3.64039					7.11853	3.96722	3.64039					7.11853	3.96722	3.64039
	1.91363	5.89536	3.64039			1.91363	5.89536	3.64039				1.91363	5.89536	3.64039					1.91363	5.89536	3.64039					1.91363	5.89536	3.64039					1.91363	5.89536	3.64039					1.91363	5.89536	3.64039					1.91363	5.89536	3.64039
	7.11853	7.82338	3.64039			7.11853	7.82338	3.64039				7.11853	7.82338	3.64039					7.11853	7.82338	3.64039					7.11853	7.82338	3.64039					7.11853	7.82338	3.64039					7.11853	7.82338	3.64039					7.11853	7.82338	3.64039
	1.91363	9.75152	3.64039			1.91363	9.75152	3.64039				1.91363	9.75152	3.64039					1.91363	9.75152	3.64039					1.91363	9.75152	3.64039					1.91363	9.75152	3.64039					1.91363	9.75152	3.64039					1.91363	9.75152	3.64039
	0.38256	2.03908	6.32679			0.38256	2.03908	6.32679				0.38256	2.03908	6.32679					0.38256	2.03908	6.32679					0.38256	2.03908	6.32679					0.38256	2.03908	6.32679					0.38256	2.03908	6.32679					0.38256	2.03908	6.32679
	5.58746	0.111059	6.32679			5.58746	0.111059	6.32679				5.58746	0.111059	6.32679					5.58746	0.111059	6.32679					5.58746	0.111059	6.32679					5.58746	0.111059	6.32679					5.58746	0.111059	6.32679					5.58746	0.111059	6.32679
	0.38256	5.89536	6.32679			0.38256	5.89536	6.32679				0.38256	5.89536	6.32679					0.38256	5.89536	6.32679					0.38256	5.89536	6.32679					0.38256	5.89536	6.32679					0.38256	5.89536	6.32679					0.38256	5.89536	6.32679
	5.58746	3.96722	6.32679			5.58746	3.96722	6.32679				5.58746	3.96722	6.32679					5.58746	3.96722	6.32679					5.58746	3.96722	6.32679					5.58746	3.96722	6.32679					5.58746	3.96722	6.32679					5.58746	3.96722	6.32679
	0.38256	9.75152	6.32679			0.38256	9.75152	6.32679				0.38256	9.75152	6.32679					0.38256	9.75152	6.32679					0.38256	9.75152	6.32679					0.38256	9.75152	6.32679					0.38256	9.75152	6.32679					0.38256	9.75152	6.32679
	5.58746	7.82338	6.32679			5.58746	7.82338	6.32679				5.58746	7.82338	6.32679					5.58746	7.82338	6.32679					5.58746	7.82338	6.32679					5.58746	7.82338	6.32679					5.58746	7.82338	6.32679					5.58746	7.82338	6.32679
	8.51297	0.108135	7.17908			8.51193	0.110825	7.17594				8.50955	0.11184	7.17539					8.51075	0.11089	7.17604					8.5112	0.110119	7.17445					8.51194	0.111213	7.17467					8.51288	0.109285	7.17553					8.51263	0.11172	7.17525
	3.30865	2.0354	7.17233			3.30859	2.0377	7.17723				3.30938	2.0379	7.17862					3.30841	2.03751	7.18034					3.30811	2.03857	7.17942					3.30758	2.03831	7.17696					3.30914	2.03624	7.17266					3.30856	2.03917	7.1753
	8.51152	3.96247	7.17799			8.50778	3.9628	7.18163				8.51041	3.96431	7.17916					8.50989	3.96373	7.17836					8.51004	3.96328	7.17568					8.51216	3.96472	7.17307					8.50954	3.96387	7.1777					8.51191	3.96596	7.17491
	3.31835	5.88956	7.20888			3.31612	5.8879	7.20502				3.31913	5.89055	7.20484					3.31933	5.88943	7.20825					3.31928	5.89072	7.20678					3.31679	5.89199	7.20518					3.31778	5.88688	7.19775					3.31835	5.89214	7.20229
	8.5259	7.81928	7.16963			8.54993	7.8202	7.22624				8.54389	7.82263	7.23361					8.54399	7.82233	7.23075					8.545	7.8218	7.2244					8.54978	7.82274	7.22055					8.542	7.82067	7.23438					8.54993	7.82531	7.23792
	3.31849	9.75235	7.21353			3.32045	9.75273	7.20417				3.32067	9.75215	7.20464					3.32165	9.75275	7.2027					3.32145	9.75462	7.19926					3.3174	9.75336	7.20391					3.32099	9.7523	7.19575					3.32124	9.75535	7.20084
	1.87359	2.03216	10.0259			1.87728	2.04058	10.033				1.86406	2.04563	10.0294					1.87048	2.04281	10.0337					1.87466	2.04013	10.0315					1.87264	2.03161	10.0323					1.87614	2.03341	10.0266					1.87349	2.04856	10.0311
	7.10176	0.104735	10.0395			7.0947	0.126975	10.0334				7.07485	0.127091	10.0334					7.0833	0.128672	10.0347					7.09172	0.129206	10.0347					7.08629	0.126474	10.0305					7.09117	0.124653	10.0326					7.08673	0.128161	10.0316
	1.86023	5.86173	9.98256			1.83942	5.87319	9.99817				1.80978	5.8852	9.98584					1.82326	5.8754	9.98564					1.84198	5.86751	9.98715					1.83782	5.87131	9.99356					1.83618	5.86608	9.98553					1.81865	5.88725	9.9843
	7.10171	3.93749	10.035			7.0964	3.95334	10.0444				7.07386	3.96022	10.0344					7.07763	3.95858	10.0361					7.08145	3.95738	10.0328					7.08632	3.95534	10.0282					7.09117	3.95238	10.042					7.08281	3.95957	10.0312
	1.86987	9.77148	9.99131			1.83171	9.76765	9.98644				1.80642	9.76904	9.98327					1.81735	9.76783	9.98194					1.82685	9.76624	9.98262					1.82422	9.75933	9.98851					1.82195	9.76485	9.97671					1.82311	9.78018	9.97886
	7.05979	7.80574	9.99021			7.02769	7.8223	9.92059				7.01604	7.82919	9.93167					7.02227	7.82315	9.93019					7.0324	7.8234	9.92914					7.03698	7.8293	9.91646					7.04734	7.82536	9.94815					7.04409	7.82366	9.92057
	9.9247	0.109252	10.682			9.91566	0.129638	10.6745				9.89955	0.13589	10.6701					9.90741	0.13253	10.6712					9.91399	0.129101	10.6734					9.90836	0.118196	10.6769					9.91317	0.127693	10.6744					9.90912	0.139035	10.671
	4.71094	2.02357	10.6712			4.71145	2.04036	10.684				4.69832	2.04632	10.6854					4.70183	2.04703	10.6912					4.70556	2.04396	10.6913					4.70455	2.04143	10.6813					4.70756	2.03535	10.678					4.70604	2.04336	10.6774
	9.92096	3.94984	10.6846			9.91427	3.95158	10.6872				9.89709	3.95449	10.6828					9.90129	3.95232	10.6777					9.9059	3.94965	10.6691					9.91017	3.94276	10.6681					9.91345	3.94193	10.6733					9.90894	3.95784	10.6702
	4.74161	5.80811	10.7579			4.74	5.81233	10.7259				4.71126	5.82441	10.7382					4.72103	5.82472	10.7461					4.73458	5.82512	10.7505					4.73804	5.82801	10.7307					4.73493	5.81683	10.711					4.72449	5.8265	10.7157
	9.97674	7.81665	10.6417			9.9747	7.81989	10.8431				9.94327	7.82835	10.8709					9.96265	7.82026	10.8481					9.97683	7.8118	10.832					9.96224	7.80928	10.8429					9.9844	7.81798	10.8585					9.97986	7.84036	10.894
	4.74489	9.80863	10.7727			4.73882	9.83174	10.72				4.70731	9.83865	10.7368					4.71887	9.83957	10.7278					4.72973	9.83706	10.7228					4.72822	9.82857	10.7258					4.72671	9.82558	10.7051					4.73019	9.82756	10.7146
	6.02696	0.111059	2.00002			6.02696	0.111059	2.00002				6.02696	0.111059	2.00002					6.02696	0.111059	2.00002					6.02696	0.111059	2.00002					6.02696	0.111059	2.00002					6.02696	0.111059	2.00002					6.02696	0.111059	2.00002
	0.822062	2.03908	2.00002			0.822062	2.03908	2.00002				0.822062	2.03908	2.00002					0.822062	2.03908	2.00002					0.822062	2.03908	2.00002					0.822062	2.03908	2.00002					0.822062	2.03908	2.00002					0.822062	2.03908	2.00002
	6.02696	3.96722	2.00002			6.02696	3.96722	2.00002				6.02696	3.96722	2.00002					6.02696	3.96722	2.00002					6.02696	3.96722	2.00002					6.02696	3.96722	2.00002					6.02696	3.96722	2.00002					6.02696	3.96722	2.00002
	0.822062	5.89536	2.00002			0.822062	5.89536	2.00002				0.822062	5.89536	2.00002					0.822062	5.89536	2.00002					0.822062	5.89536	2.00002					0.822062	5.89536	2.00002					0.822062	5.89536	2.00002					0.822062	5.89536	2.00002
	6.02696	7.82338	2.00002			6.02696	7.82338	2.00002				6.02696	7.82338	2.00002					6.02696	7.82338	2.00002					6.02696	7.82338	2.00002					6.02696	7.82338	2.00002					6.02696	7.82338	2.00002					6.02696	7.82338	2.00002
	0.822062	9.75152	2.00002			0.822062	9.75152	2.00002				0.822062	9.75152	2.00002					0.822062	9.75152	2.00002					0.822062	9.75152	2.00002					0.822062	9.75152	2.00002					0.822062	9.75152	2.00002					0.822062	9.75152	2.00002
	3.78167	2.03908	2.89557			3.78167	2.03908	2.89557				3.78167	2.03908	2.89557					3.78167	2.03908	2.89557					3.78167	2.03908	2.89557					3.78167	2.03908	2.89557					3.78167	2.03908	2.89557					3.78167	2.03908	2.89557
	8.98657	0.111059	2.89557			8.98657	0.111059	2.89557				8.98657	0.111059	2.89557					8.98657	0.111059	2.89557					8.98657	0.111059	2.89557					8.98657	0.111059	2.89557					8.98657	0.111059	2.89557					8.98657	0.111059	2.89557
	3.78167	5.89536	2.89557			3.78167	5.89536	2.89557				3.78167	5.89536	2.89557					3.78167	5.89536	2.89557					3.78167	5.89536	2.89557					3.78167	5.89536	2.89557					3.78167	5.89536	2.89557					3.78167	5.89536	2.89557
	8.98657	3.96722	2.89557			8.98657	3.96722	2.89557				8.98657	3.96722	2.89557					8.98657	3.96722	2.89557					8.98657	3.96722	2.89557					8.98657	3.96722	2.89557					8.98657	3.96722	2.89557					8.98657	3.96722	2.89557
	3.78167	9.75152	2.89557			3.78167	9.75152	2.89557				3.78167	9.75152	2.89557					3.78167	9.75152	2.89557					3.78167	9.75152	2.89557					3.78167	9.75152	2.89557					3.78167	9.75152	2.89557					3.78167	9.75152	2.89557
	8.98657	7.82338	2.89557			8.98657	7.82338	2.89557				8.98657	7.82338	2.89557					8.98657	7.82338	2.89557					8.98657	7.82338	2.89557					8.98657	7.82338	2.89557					8.98657	7.82338	2.89557					8.98657	7.82338	2.89557
	7.49589	2.03908	3.4899			7.49589	2.03908	3.4899				7.49589	2.03908	3.4899					7.49589	2.03908	3.4899					7.49589	2.03908	3.4899					7.49589	2.03908	3.4899					7.49589	2.03908	3.4899					7.49589	2.03908	3.4899
	2.29099	0.111059	3.4899			2.29099	0.111059	3.4899				2.29099	0.111059	3.4899					2.29099	0.111059	3.4899					2.29099	0.111059	3.4899					2.29099	0.111059	3.4899					2.29099	0.111059	3.4899					2.29099	0.111059	3.4899
	7.49589	5.89536	3.4899			7.49589	5.89536	3.4899				7.49589	5.89536	3.4899					7.49589	5.89536	3.4899					7.49589	5.89536	3.4899					7.49589	5.89536	3.4899					7.49589	5.89536	3.4899					7.49589	5.89536	3.4899
	2.29099	3.96722	3.4899			2.29099	3.96722	3.4899				2.29099	3.96722	3.4899					2.29099	3.96722	3.4899					2.29099	3.96722	3.4899					2.29099	3.96722	3.4899					2.29099	3.96722	3.4899					2.29099	3.96722	3.4899
	7.49589	9.75152	3.4899			7.49589	9.75152	3.4899				7.49589	9.75152	3.4899					7.49589	9.75152	3.4899					7.49589	9.75152	3.4899					7.49589	9.75152	3.4899					7.49589	9.75152	3.4899					7.49589	9.75152	3.4899
	2.29099	7.82338	3.4899			2.29099	7.82338	3.4899				2.29099	7.82338	3.4899					2.29099	7.82338	3.4899					2.29099	7.82338	3.4899					2.29099	7.82338	3.4899					2.29099	7.82338	3.4899					2.29099	7.82338	3.4899
	5.25049	0.111059	4.38545			5.25049	0.111059	4.38545				5.25049	0.111059	4.38545					5.25049	0.111059	4.38545					5.25049	0.111059	4.38545					5.25049	0.111059	4.38545					5.25049	0.111059	4.38545					5.25049	0.111059	4.38545
	0.0455949	2.03908	4.38545			0.0455949	2.03908	4.38545				0.0455949	2.03908	4.38545					0.0455949	2.03908	4.38545					0.0455949	2.03908	4.38545					0.0455949	2.03908	4.38545					0.0455949	2.03908	4.38545					0.0455949	2.03908	4.38545
	5.25049	3.96722	4.38545			5.25049	3.96722	4.38545				5.25049	3.96722	4.38545					5.25049	3.96722	4.38545					5.25049	3.96722	4.38545					5.25049	3.96722	4.38545					5.25049	3.96722	4.38545					5.25049	3.96722	4.38545
	0.0455949	5.89536	4.38545			0.0455949	5.89536	4.38545				0.0455949	5.89536	4.38545					0.0455949	5.89536	4.38545					0.0455949	5.89536	4.38545					0.0455949	5.89536	4.38545					0.0455949	5.89536	4.38545					0.0455949	5.89536	4.38545
	5.25049	7.82338	4.38545			5.25049	7.82338	4.38545				5.25049	7.82338	4.38545					5.25049	7.82338	4.38545					5.25049	7.82338	4.38545					5.25049	7.82338	4.38545					5.25049	7.82338	4.38545					5.25049	7.82338	4.38545
	0.0455949	9.75152	4.38545			0.0455949	9.75152	4.38545				0.0455949	9.75152	4.38545					0.0455949	9.75152	4.38545					0.0455949	9.75152	4.38545					0.0455949	9.75152	4.38545					0.0455949	9.75152	4.38545					0.0455949	9.75152	4.38545
	7.4555	0.111059	5.58173			7.4555	0.111059	5.58173				7.4555	0.111059	5.58173					7.4555	0.111059	5.58173					7.4555	0.111059	5.58173					7.4555	0.111059	5.58173					7.4555	0.111059	5.58173					7.4555	0.111059	5.58173
	2.2506	2.03908	5.58173			2.2506	2.03908	5.58173				2.2506	2.03908	5.58173					2.2506	2.03908	5.58173					2.2506	2.03908	5.58173					2.2506	2.03908	5.58173					2.2506	2.03908	5.58173					2.2506	2.03908	5.58173
	7.4555	3.96722	5.58173			7.4555	3.96722	5.58173				7.4555	3.96722	5.58173					7.4555	3.96722	5.58173					7.4555	3.96722	5.58173					7.4555	3.96722	5.58173					7.4555	3.96722	5.58173					7.4555	3.96722	5.58173
	2.2506	5.89536	5.58173			2.2506	5.89536	5.58173				2.2506	5.89536	5.58173					2.2506	5.89536	5.58173					2.2506	5.89536	5.58173					2.2506	5.89536	5.58173					2.2506	5.89536	5.58173					2.2506	5.89536	5.58173
	7.4555	7.82338	5.58173			7.4555	7.82338	5.58173				7.4555	7.82338	5.58173					7.4555	7.82338	5.58173					7.4555	7.82338	5.58173					7.4555	7.82338	5.58173					7.4555	7.82338	5.58173					7.4555	7.82338	5.58173
	2.2506	9.75152	5.58173			2.2506	9.75152	5.58173				2.2506	9.75152	5.58173					2.2506	9.75152	5.58173					2.2506	9.75152	5.58173					2.2506	9.75152	5.58173					2.2506	9.75152	5.58173					2.2506	9.75152	5.58173
	5.2101	2.03908	6.47728			5.2101	2.03908	6.47728				5.2101	2.03908	6.47728					5.2101	2.03908	6.47728					5.2101	2.03908	6.47728					5.2101	2.03908	6.47728					5.2101	2.03908	6.47728					5.2101	2.03908	6.47728
	0.0052049	0.111059	6.47728			0.0052049	0.111059	6.47728				0.0052049	0.111059	6.47728					0.0052049	0.111059	6.47728					0.0052049	0.111059	6.47728					0.0052049	0.111059	6.47728					0.0052049	0.111059	6.47728					0.0052049	0.111059	6.47728
	5.2101	5.89536	6.47728			5.2101	5.89536	6.47728				5.2101	5.89536	6.47728					5.2101	5.89536	6.47728					5.2101	5.89536	6.47728					5.2101	5.89536	6.47728					5.2101	5.89536	6.47728					5.2101	5.89536	6.47728
	0.0052049	3.96722	6.47728			0.0052049	3.96722	6.47728				0.0052049	3.96722	6.47728					0.0052049	3.96722	6.47728					0.0052049	3.96722	6.47728					0.0052049	3.96722	6.47728					0.0052049	3.96722	6.47728					0.0052049	3.96722	6.47728
	5.2101	9.75152	6.47728			5.2101	9.75152	6.47728				5.2101	9.75152	6.47728					5.2101	9.75152	6.47728					5.2101	9.75152	6.47728					5.2101	9.75152	6.47728					5.2101	9.75152	6.47728					5.2101	9.75152	6.47728
	0.0052049	7.82338	6.47728			0.0052049	7.82338	6.47728				0.0052049	7.82338	6.47728					0.0052049	7.82338	6.47728					0.0052049	7.82338	6.47728					0.0052049	7.82338	6.47728					0.0052049	7.82338	6.47728					0.0052049	7.82338	6.47728
	8.92574	2.03657	7.06574			8.92457	2.03956	7.04457				8.92335	2.03976	7.04174					8.92283	2.03881	7.04098					8.92266	2.03832	7.04091					8.92366	2.03771	7.03974					8.92303	2.03878	7.04123					8.92298	2.0395	7.03865
	3.72225	0.110076	7.05494			3.72191	0.11244	7.05389				3.72082	0.110966	7.05766					3.72164	0.111781	7.05513					3.72166	0.111732	7.05576					3.71939	0.110344	7.0494					3.71735	0.112015	7.03649					3.71882	0.113303	7.0435
	8.92869	5.89509	7.07951			8.93113	5.89191	7.07987				8.93392	5.89696	7.09018					8.93228	5.89577	7.08377					8.9328	5.89613	7.0831					8.93057	5.89207	7.06698					8.93349	5.89358	7.08665					8.93156	5.89497	7.07612
	3.71831	3.96368	7.04709			3.71359	3.96627	7.03501				3.71804	3.96808	7.05231					3.71804	3.96678	7.05482					3.71817	3.96746	7.05641					3.71929	3.96666	7.05051					3.71337	3.96403	7.03219					3.71714	3.96709	7.04264
	8.92729	9.74746	7.07458			8.93254	9.75342	7.0775				8.93047	9.75168	7.07964					8.93236	9.75322	7.07777					8.93303	9.75295	7.07748					8.93046	9.75396	7.06477					8.93199	9.75179	7.07919					8.93128	9.75525	7.07317
	3.73308	7.82447	7.09978			3.72929	7.82402	7.10365				3.73012	7.82375	7.10122					3.72936	7.82404	7.10314					3.72974	7.82441	7.10271					3.72777	7.82398	7.10061					3.72964	7.82366	7.10309					3.72787	7.82466	7.10023
	6.71079	0.0971977	7.99551			6.70472	0.118497	7.98464				6.69586	0.122785	7.98103					6.70063	0.115813	7.98464					6.70409	0.110789	7.98609					6.70641	0.109207	7.98272					6.70381	0.10612	7.98635					6.70337	0.106847	7.98374
	1.50074	2.03322	7.98411			1.50172	2.03445	7.98529				1.49926	2.03686	7.98245					1.50058	2.03418	7.98429					1.50106	2.03355	7.98572					1.50353	2.03512	7.9836					1.50089	2.0337	7.98342					1.50129	2.04082	7.98128
	6.71016	3.97125	7.99077			6.7032	3.96218	7.98645				6.70023	3.96591	7.98346					6.7005	3.96482	7.98292					6.70102	3.96485	7.98345					6.706	3.96795	7.98138					6.7013	3.96891	7.98721					6.70358	3.96646	7.98111
	1.47904	5.9079	7.98192			1.48253	5.91238	7.99179				1.47995	5.91271	7.98674					1.4817	5.9113	7.98843					1.48601	5.9124	7.99159					1.48365	5.90922	7.99249					1.48144	5.91085	7.98853					1.47698	5.91782	7.98834
	6.71049	7.8145	7.99761			6.70462	7.81736	7.96495				6.69473	7.82258	7.97101					6.69479	7.82255	7.97065					6.69584	7.82225	7.97126					6.70461	7.82684	7.96282					6.70364	7.8189	7.97611					6.70067	7.8217	7.96486
	1.4855	9.74169	7.98825			1.48314	9.72017	7.99144				1.47963	9.71589	7.98673					1.48415	9.72188	7.99043					1.48634	9.72824	7.99361					1.48019	9.72926	7.9935					1.47984	9.71333	7.98583					1.47993	9.73572	7.98967
	8.95869	0.114275	9.12583			8.94631	0.159194	9.11855				8.93185	0.158294	9.11659					8.94011	0.157545	9.1172					8.94506	0.15788	9.11806					8.94652	0.137881	9.11773					8.94599	0.159272	9.1183					8.94304	0.161162	9.11626
	3.75171	2.01982	9.11269			3.75626	2.05623	9.11969				3.75031	2.05694	9.11872					3.75118	2.05592	9.12402					3.75326	2.05279	9.12365					3.75187	2.03624	9.11829					3.75324	2.03349	9.1148					3.7514	2.04576	9.11565
	8.95586	3.95212	9.12638			8.94493	3.93807	9.12963				8.93477	3.93818	9.1229					8.93557	3.93701	9.12091					8.93726	3.93454	9.11599					8.94531	3.92607	9.11254					8.93826	3.93215	9.12322					8.94083	3.93871	9.11595
	3.70504	5.81583	9.15338			3.68678	5.78908	9.15996				3.68272	5.82485	9.16197					3.69129	5.81992	9.16554					3.70029	5.82235	9.16879					3.69408	5.8246	9.15839					3.68922	5.78473	9.14858					3.68051	5.81139	9.14959
	8.93495	7.81432	9.13461			8.95333	7.81883	9.1739				8.92819	7.82607	9.19707					8.93123	7.83055	9.18363					8.94171	7.82846	9.17484					8.95645	7.82392	9.15967					8.94189	7.81933	9.19166					8.93568	7.83906	9.18826
	3.7138	9.80913	9.16651			3.68805	9.84883	9.15497				3.68046	9.82495	9.15903					3.68812	9.84197	9.15754					3.69476	9.84032	9.15724					3.68631	9.82799	9.15766					3.68044	9.86305	9.14503					3.68561	9.84057	9.1459
	6.69598	2.0255	10.0838			6.67969	2.04002	10.0815				6.66994	2.04259	10.0826					6.67197	2.04233	10.0816					6.67456	2.04186	10.082					6.67348	2.04002	10.0706					6.67892	2.03928	10.0822					6.67418	2.04293	10.0758
	1.46871	0.121735	10.0809			1.46715	0.126808	10.0809				1.44934	0.128744	10.0679					1.46361	0.126805	10.0804					1.4695	0.124681	10.0824					1.45828	0.114711	10.0721					1.46758	0.123619	10.08					1.46033	0.134756	10.0676
	6.6885	5.87344	10.1322			6.64768	5.8643	10.0855				6.61991	5.87709	10.0931					6.62028	5.87392	10.0861					6.63958	5.87385	10.0833					6.643	5.8756	10.076					6.6548	5.87413	10.1104					6.62891	5.87074	10.0716
	1.455	3.94423	10.0676			1.4612	3.95507	10.0793				1.45247	3.96066	10.0786					1.45517	3.95501	10.0749					1.46246	3.95176	10.0714					1.4638	3.94765	10.0719					1.46036	3.94847	10.07					1.45695	3.96048	10.0643
	6.68595	9.7421	10.1386			6.65196	9.77777	10.0833				6.61996	9.78124	10.087					6.63726	9.78062	10.0982					6.64548	9.77809	10.0941					6.63829	9.77849	10.0836					6.65258	9.77142	10.092					6.65187	9.77394	10.0957
	1.48496	7.81767	10.1004			1.47629	7.81739	10.1635				1.4363	7.82858	10.1662					1.4589	7.82255	10.153					1.47389	7.81702	10.155					1.47043	7.81588	10.1607					1.46705	7.81511	10.1499					1.46225	7.83228	10.1647
	0.0315116	2.03255	10.899			0.0327645	2.04154	10.9018				0.0199495	2.0473	10.8932					0.0217962	2.04546	10.8925					0.0251699	2.04284	10.8896					0.0274648	2.03143	10.8928					0.0338218	2.03659	10.9					0.0297658	2.04975	10.9004
	5.25242	0.131536	10.9054			5.24785	0.147131	10.9238				5.22267	0.152218	10.92					5.2312	0.153088	10.9231					5.2396	0.149543	10.9255					5.23335	0.147641	10.913					5.24108	0.141506	10.9118					5.23591	0.148672	10.9066
	0.0139381	5.88072	10.8539			0.00508623	5.8641	10.839				10.3894	5.86714	10.825					10.3993	5.86325	10.8109					10.4067	5.85765	10.8024					10.4011	5.85502	10.8022					10.4074	5.85303	10.8225					10.4057	5.86499	10.8289
	5.24199	3.91711	10.8887			5.24883	3.9292	10.9376				5.22272	3.93851	10.9223					5.23333	3.93679	10.9354					5.24074	3.93697	10.934					5.23613	3.93583	10.9091					5.23987	3.92912	10.9128					5.23321	3.93627	10.9126
	0.0196692	9.75139	10.8376			10.4061	9.78121	10.8004				10.3809	9.79021	10.8075					10.3937	9.78338	10.8006					10.4037	9.77851	10.8					10.4043	9.77154	10.8295					10.4026	9.78201	10.7956					10.3977	9.79959	10.794
	5.10163	7.80719	10.5417			5.0598	7.82053	10.4492				5.06566	7.83255	10.5337					5.06432	7.8386	10.5264					5.07951	7.83625	10.5406					5.07119	7.83267	10.5161					5.03845	7.8256	10.4318					5.05129	7.82719	10.4723
	8.28537	0.0953813	11.5321			8.27333	0.10989	11.5214				8.25498	0.121108	11.5146					8.26544	0.121355	11.5167					8.27233	0.119088	11.5199					8.2642	0.113462	11.5184					8.2708	0.112889	11.5198					8.26594	0.124412	11.5175
	3.06747	2.03243	11.5112			3.06273	2.03226	11.5176				3.04772	2.03502	11.5141					3.05161	2.03834	11.5214					3.05652	2.03442	11.5215					3.05793	2.03497	11.5183					3.0605	2.03364	11.5141					3.05861	2.0464	11.516
	8.278	3.9436	11.5305			8.27323	3.96505	11.535				8.25177	3.96734	11.5204					8.25758	3.97324	11.5207					8.26395	3.97582	11.5177					8.26769	3.96337	11.5138					8.27422	3.96141	11.5312					8.26456	3.97489	11.5199
	2.95971	5.80959	11.5653			2.99742	5.8045	11.6035				2.96189	5.83449	11.5855					2.96909	5.80801	11.5902					2.9858	5.78997	11.5962					2.99395	5.80697	11.5932					2.99778	5.79587	11.5863					2.98122	5.81413	11.5815
	8.35933	7.8162	11.6025			8.17433	7.80192	11.4617				8.12187	7.81978	11.5043					8.14885	7.78137	11.4856					8.16651	7.80441	11.4831					8.16471	7.84271	11.4573					8.18574	7.82174	11.5273					8.14602	7.74612	11.4948
	2.96528	9.82385	11.5864			2.98724	9.83824	11.5873				2.95346	9.84159	11.5802					2.97172	9.83846	11.5824					2.98937	9.82873	11.5865					2.98527	9.82867	11.592					2.98252	9.82715	11.5787					2.98623	9.85468	11.5761
	4.55444	7.77183	14.8625			9.3038	7.93378	15.0745				9.42646	7.86157	15.0755					9.44986	7.86644	15.0402					9.4401	7.90547	15.0167					9.40921	7.90579	15.071					9.45027	7.82447	14.9912					9.36911	7.99574	15.0206
	6.88297	7.74562	15.449			10.262	7.8746	12.9967				10.2592	7.84261	12.9604					10.2934	7.82774	12.9286					10.3083	7.80352	12.9174					10.2832	7.73542	12.9676					0.00860688	7.86142	12.9316					10.2829	7.91319	12.8996
	5.94154	6.17242	14.0103			3.74313	7.8428	15.1332				3.60835	7.83784	15.1611					3.55844	7.82566	15.1494					3.53096	7.79627	15.1593					3.621	7.81414	15.1608					3.66111	7.80334	15.1451					3.71804	7.85758	15.1311
	3.68349	6.44999	13.1526			7.40364	7.90482	15.3525				7.50326	7.90302	15.4457					7.52629	8.02903	15.3894					7.50698	8.1544	15.2973					7.5479	8.38099	15.3633					7.63785	8.30373	15.2962					7.36465	7.7929	15.4731
	3.69185	9.14475	13.1658			5.62525	6.7092	14.3308				5.5237	6.71325	14.4851					5.53142	6.71939	14.434					5.56062	6.75714	14.4662					5.67223	6.82448	14.4762					5.66789	6.87235	14.4044					5.58149	6.70001	14.3489
	5.95623	9.3722	14.0536			3.43667	6.64707	13.1973				3.38894	6.65036	13.2077					3.39685	6.63311	13.2012					3.44263	6.59983	13.2111					3.52356	6.60387	13.2082					3.47325	6.58408	13.206					3.41854	6.67478	13.17
	7.61786	7.78091	13.2805			3.41674	9.0024	13.1822				3.37148	9.00947	13.1972					3.36465	8.98505	13.1862					3.35725	8.94025	13.1712					3.37265	8.94554	13.1817					3.36941	8.9606	13.168					3.45117	9.0096	13.1643
	5.44919	7.79863	12.4144			5.59806	9.01095	14.2989				5.49508	9.00273	14.4646					5.4532	8.98506	14.4744					5.39175	9.00336	14.5088					5.43925	9.06324	14.4543					5.47815	9.10683	14.3963					5.64141	8.96114	14.3637
						7.51987	7.8546	13.1393				7.51595	7.85167	13.2163					7.54236	7.68268	13.1903					7.5853	7.36949	13.1452					7.54098	7.57391	13.1946					7.33838	8.05124	13.1071					7.54624	7.72757	13.2204
						5.29153	7.82805	12.2937				5.27173	7.83474	12.389					5.29099	7.82722	12.3819					5.33763	7.82828	12.3961					5.35496	7.84997	12.3784					5.25108	7.82513	12.2964					5.36117	7.82669	12.3206
						9.25619	7.8907	13.7851				9.29251	7.85191	13.805					9.32411	7.80626	13.7718					9.34485	7.71921	13.76					9.3316	7.66121	13.8165					9.66413	7.32274	13.8212					9.48887	7.3689	13.7983
												6.57669	6.59904	15.6804					6.95948	6.52525	15.1009					7.15733	6.447	14.4299					8.28494	6.37531	13.6691					9.25492	6.31425	13.6094					9.44868	6.26409	13.8425
												6.5592	9.19952	15.6385					6.48759	9.24355	15.6658					6.47402	9.33814	15.6587					6.41678	9.4407	15.6848					6.53179	9.36453	15.6092					8.32357	8.79149	14.7383
[truncated: 49 more columns]

## Sheet: Supplementary Fig. 1
21-1272 Anatase,syn			TiO2-OH			TiO2-Ref1
2θ	Intensity		2θ	Intensity		2θ	Intensity
0	0		10.0166	651		10.0036	194
0.02	0		10.0296	642.089		10.0166	183.769
0.04	0		10.0426	594.953		10.0296	188.241
0.06	0		10.0556	603.702		10.0426	178.631
0.08	0		10.0686	620.325		10.0556	192.098
0.1	0		10.0816	638.107		10.0686	178.728
0.12	0		10.0946	645.583		10.0816	173.925
0.14	0		10.1076	616.223		10.0946	196.31
0.16	0		10.1206	587.302		10.1076	182.963
0.18	0		10.1336	592.286		10.1206	198.363
0.2	0		10.1466	614.619		10.1336	189.791
0.22	0		10.1596	592.947		10.1466	184.806
0.24	0		10.1726	590		10.1596	188.444
0.26	0		10.1856	608.291		10.1726	203.517
0.28	0		10.1986	616.167		10.1856	198.778
0.3	0		10.2116	598.274		10.1986	189.439
0.32	0		10.2246	620.237		10.2116	188
0.34	0		10.2376	596.735		10.2246	182.735
0.36	0		10.2506	598.393		10.2376	181.119
0.38	0		10.2636	569.164		10.2506	184.516
0.4	0		10.2766	573.222		10.2636	183.463
0.42	0		10.2896	624.29		10.2766	189.597
0.44	0		10.3026	588.534		10.2896	187.685
0.46	0		10.3156	580.403		10.3026	193.613
0.48	0		10.3286	593.428		10.3156	175.35
0.5	0		10.3416	583.465		10.3286	164.238
0.52	0		10.3546	596.808		10.3416	178.496
0.54	0		10.3676	559.806		10.3546	191.321
0.56	0		10.3806	555.555		10.3676	190.148
0.58	0		10.3936	565.698		10.3806	184.156
0.6	0		10.4066	575.023		10.3936	179.524
0.62	0		10.4196	578.692		10.4066	186.873
0.64	0		10.4326	604.934		10.4196	201.359
0.66	0		10.4456	637.849		10.4326	197.814
0.68	0		10.4586	608.241		10.4456	187.482
0.7	0		10.4716	563.849		10.4586	186.291
0.72	0		10.4846	556.142		10.4716	176.834
0.74	0		10.4976	569.759		10.4846	181.759
0.76	0		10.5106	591.574		10.4976	182.186
0.78	0		10.5236	604.678		10.5106	186.023
0.8	0		10.5366	611.222		10.5236	189.259
0.82	0		10.5496	586.12		10.5366	185.961
0.84	0		10.5626	567.583		10.5496	179.862
0.86	0		10.5756	557.107		10.5626	175.329
0.88	0		10.5886	575.481		10.5756	188.982
0.9	0		10.6016	611.498		10.5886	186.496
0.92	0		10.6146	609.867		10.6016	180.95
0.94	0		10.6276	575.053		10.6146	186.556
0.96	0		10.6406	537.193		10.6276	179.303
0.98	0		10.6536	535.9		10.6406	174.226
1	0		10.6666	572.675		10.6536	177.677
1.02	0		10.6796	623.65		10.6666	184.434
1.04	0		10.6926	631.218		10.6796	183.385
1.06	0		10.7056	576.708		10.6926	181.233
1.08	0		10.7186	577.279		10.7056	182.953
1.1	0		10.7316	589.381		10.7186	187.146
1.12	0		10.7446	567.886		10.7316	182.67
1.14	0		10.7576	564.451		10.7446	167.23
1.16	0		10.7706	547.066		10.7576	174.962
1.18	0		10.7836	577.485		10.7706	183.374
1.2	0		10.7966	583.553		10.7836	187.397
1.22	0		10.8096	570.553		10.7966	189.237
1.24	0		10.8226	583.992		10.8096	183.175
1.26	0		10.8356	571.247		10.8226	174.373
1.28	0		10.8486	574.306		10.8356	177.944
1.3	0		10.8616	562.267		10.8486	170.282
1.32	0		10.8746	590.345		10.8616	176.366
1.34	0		10.8876	586.307		10.8746	173.229
1.36	0		10.9006	565.94		10.8876	174.257
1.38	0		10.9136	548.361		10.9006	170.072
1.4	0		10.9266	562.749		10.9136	173.544
1.42	0		10.9396	566.045		10.9266	187.667
1.44	0		10.9526	562.142		10.9396	185.287
1.46	0		10.9656	568.897		10.9526	180.252
1.48	0		10.9786	575.301		10.9656	184.793
1.5	0		10.9916	590.511		10.9786	188.364
1.52	0		11.0046	569.344		10.9916	183.47
1.54	0		11.0176	585.257		11.0046	189.472
1.56	0		11.0306	555.529		11.0176	188.513
1.58	0		11.0436	595.865		11.0306	178.703
1.6	0		11.0566	590.133		11.0436	176.543
1.62	0		11.0696	555.019		11.0566	186.072
1.64	0		11.0826	549.882		11.0696	182.329
1.66	0		11.0956	549.764		11.0826	170.49
1.68	0		11.1086	575.997		11.0956	167.557
1.7	0		11.1216	589.736		11.1086	160.706
1.72	0		11.1346	560.107		11.1216	180.52
1.74	0		11.1476	578.256		11.1346	178.983
1.76	0		11.1606	539.971		11.1476	174.624
1.78	0		11.1736	527.169		11.1606	174.216
1.8	0		11.1866	536.321		11.1736	173.797
1.82	0		11.1996	538.806		11.1866	177.731
1.84	0		11.2126	536.913		11.1996	177.607
1.86	0		11.2256	532.834		11.2126	171.647
1.88	0		11.2386	499.038		11.2256	189.696
1.9	0		11.2516	553.279		11.2386	167.995
1.92	0		11.2646	525.759		11.2516	183.479
1.94	0		11.2776	541.413		11.2646	166.834
1.96	0		11.2906	551.917		11.2776	179.547
1.98	0		11.3036	550.008		11.2906	175.593
2	0		11.3166	605.526		11.3036	189.785
2.02	0		11.3296	545.131		11.3166	162.393
2.04	0		11.3426	566.734		11.3296	164.638
2.06	0		11.3556	529.836		11.3426	179.337
2.08	0		11.3686	528.032		11.3556	197.415
2.1	0		11.3816	541.414		11.3686	184.266
2.12	0		11.3946	551.482		11.3816	164.386
2.14	0		11.4076	576.396		11.3946	181.787
2.16	0		11.4206	540.864		11.4076	179.905
2.18	0		11.4336	549.022		11.4206	180.891
2.2	0		11.4466	536.372		11.4336	153.744
2.22	0		11.4596	519.723		11.4466	181.254
2.24	0		11.4726	514.445		11.4596	192.961
2.26	0		11.4856	554.424		11.4726	186.384
2.28	0		11.4986	591.279		11.4856	182.727
2.3	0		11.5116	549.618		11.4986	170.022
2.32	0		11.5246	540.302		11.5116	169.981
2.34	0		11.5376	503.08		11.5246	184.318
2.36	0		11.5506	552.383		11.5376	171.246
2.38	0		11.5636	505.834		11.5506	163.631
2.4	0		11.5766	530.229		11.5636	188.835
2.42	0		11.5896	519.015		11.5766	189.404
2.44	0		11.6026	560.579		11.5896	172.21
2.46	0		11.6156	533.243		11.6026	188.009
2.48	0		11.6286	536.623		11.6156	180.326
2.5	0		11.6416	563.032		11.6286	171.775
2.52	0		11.6546	552.755		11.6416	188.078
2.54	0		11.6676	523.324		11.6546	181.669
2.56	0		11.6806	542.738		11.6676	163.708
2.58	0		11.6936	514.839		11.6806	169.227
2.6	0		11.7066	537.635		11.6936	174.99
2.62	0		11.7196	525.693		11.7066	170.532
2.64	0		11.7326	528.495		11.7196	174.776
2.66	0		11.7456	549.967		11.7326	174.719
2.68	0		11.7586	526.161		11.7456	176.238
2.7	0		11.7716	524.21		11.7586	184.272
2.72	0		11.7846	538.807		11.7716	185.281
2.74	0		11.7976	534.672		11.7846	185.281
2.76	0		11.8106	523.693		11.7976	179.483
2.78	0		11.8236	529.312		11.8106	172.977
2.8	0		11.8366	541.72		11.8236	171.537
2.82	0		11.8496	515.952		11.8366	180.681
2.84	0		11.8626	538.554		11.8496	181.15
2.86	0		11.8756	529.066		11.8626	188.568
2.88	0		11.8886	515.851		11.8756	185.814
2.9	0		11.9016	525.316		11.8886	172.615
2.92	0		11.9146	517.384		11.9016	169.953
2.94	0		11.9276	517.414		11.9146	173.346
2.96	0		11.9406	529.972		11.9276	179.94
2.98	0		11.9536	538.565		11.9406	180.871
3	0		11.9666	546.14		11.9536	179.876
3.02	0		11.9796	544.474		11.9666	179.325
3.04	0		11.9926	538.967		11.9796	180.279
3.06	0		12.0056	531.844		11.9926	182.864
3.08	0		12.0186	530.967		12.0056	172.561
3.1	0		12.0316	518.822		12.0186	177.401
3.12	0		12.0446	505.659		12.0316	185.839
3.14	0		12.0576	523.211		12.0446	170.206
3.16	0		12.0706	526.865		12.0576	171.916
3.18	0		12.0836	527.578		12.0706	179.874
3.2	0		12.0966	527.825		12.0836	182.183
3.22	0		12.1096	520.95		12.0966	183.91
3.24	0		12.1226	512.533		12.1096	176.501
3.26	0		12.1356	518.765		12.1226	170.35
3.28	0		12.1486	518.136		12.1356	170.84
3.3	0		12.1616	503.027		12.1486	183.569
3.32	0		12.1746	491.528		12.1616	184.55
3.34	0		12.1876	500.769		12.1746	175.971
3.36	0		12.2006	493.659		12.1876	175.221
3.38	0		12.2136	505.184		12.2006	173.681
3.4	0		12.2266	480.472		12.2136	163.976
3.42	0		12.2396	474.23		12.2266	163.932
3.44	0		12.2526	525.934		12.2396	170.764
3.46	0		12.2656	535.551		12.2526	175.157
3.48	0		12.2786	522.033		12.2656	181.108
3.5	0		12.2916	482.971		12.2786	171.9
3.52	0		12.3046	515.658		12.2916	178.901
3.54	0		12.3176	498.463		12.3046	177.698
3.56	0		12.3306	512.119		12.3176	181.35
3.58	0		12.3436	530.805		12.3306	174.756
3.6	0		12.3566	494.14		12.3436	178.648
3.62	0		12.3696	497.715		12.3566	165.993
3.64	0		12.3826	489.154		12.3696	168.291
3.66	0		12.3956	517.289		12.3826	183.149
3.68	0		12.4086	501.761		12.3956	181.578
3.7	0		12.4216	540.11		12.4086	177.89
3.72	0		12.4346	501.699		12.4216	177.076
3.74	0		12.4476	504.063		12.4346	176.823
3.76	0		12.4606	467.711		12.4476	179.404
3.78	0		12.4736	506.728		12.4606	154.66
3.8	0		12.4866	560.081		12.4736	173.027
3.82	0		12.4996	502.25		12.4866	171.121
3.84	0		12.5126	525.634		12.4996	176.297
3.86	0		12.5256	485.87		12.5126	186.428
3.88	0		12.5386	505.925		12.5256	162.784
3.9	0		12.5516	505.782		12.5386	169.332
3.92	0		12.5646	516.503		12.5516	183.28
3.94	0		12.5776	507.547		12.5646	176.485
3.96	0		12.5906	497.469		12.5776	172.891
3.98	0		12.6036	482.873		12.5906	178.567
4	0		12.6166	478.668		12.6036	162.363
4.02	0		12.6296	520.865		12.6166	185.215
4.04	0		12.6426	497.103		12.6296	164.424
4.06	0		12.6556	501.929		12.6426	164.662
4.08	0		12.6686	527.372		12.6556	162.39
4.1	0		12.6816	493.227		12.6686	173.281
4.12	0		12.6946	470.012		12.6816	168.887
4.14	0		12.7076	519.142		12.6946	175.92
4.16	0		12.7206	476.128		12.7076	182.886
4.18	0		12.7336	480.41		12.7206	168.205
4.2	0		12.7466	483.749		12.7336	171.582
4.22	0		12.7596	499.409		12.7466	165.957
4.24	0		12.7726	532.376		12.7596	174.597
4.26	0		12.7856	546.639		12.7726	183.35
4.28	0		12.7986	512.058		12.7856	157.45
4.3	0		12.8116	526.934		12.7986	166.089
4.32	0		12.8246	494.872		12.8116	169.142
4.34	0		12.8376	505.09		12.8246	167.922
4.36	0		12.8506	507.163		12.8376	167.667
4.38	0		12.8636	535.946		12.8506	169.872
4.4	0		12.8766	490.523		12.8636	170.606
4.42	0		12.8896	517.744		12.8766	164.478
4.44	0		12.9026	488.732		12.8896	174.959
4.46	0		12.9156	492.385		12.9026	178.262
4.48	0		12.9286	482.007		12.9156	179.37
4.5	0		12.9416	496.42		12.9286	167.131
4.52	0		12.9546	478.516		12.9416	176.464
4.54	0		12.9676	490.439		12.9546	169.203
4.56	0		12.9806	467.491		12.9676	170.006
4.58	0		12.9936	478.834		12.9806	169.241
4.6	0		13.0066	509.254		12.9936	174.076
4.62	0		13.0196	501.717		13.0066	172.794
4.64	0		13.0326	495		13.0196	167.611
4.66	0		13.0456	503.257		13.0326	167.835
4.68	0		13.0586	470.378		13.0456	171.832
4.7	0		13.0716	491.091		13.0586	170.66
4.72	0		13.0846	474.45		13.0716	168.456
4.74	0		13.0976	465.078		13.0846	170.378
4.76	0		13.1106	480.854		13.0976	172.305
4.78	0		13.1236	491.4		13.1106	162.61
4.8	0		13.1366	482.246		13.1236	160.791
4.82	0		13.1496	474.391		13.1366	167.392
4.84	0		13.1626	506.934		13.1496	169.202
4.86	0		13.1756	510.745		13.1626	176.911
4.88	0		13.1886	491.053		13.1756	179.386
4.9	0		13.2016	483.724		13.1886	176.621
4.92	0		13.2146	482		13.2016	169.81
4.94	0		13.2276	480.902		13.2146	162.104
4.96	0		13.2406	472.99		13.2276	166.471
4.98	0		13.2536	472.293		13.2406	169.883
5	0		13.2666	477		13.2536	160.036
5.02	0		13.2796	470.376		13.2666	160.819
5.04	0		13.2926	461.003		13.2796	164.837
5.06	0		13.3056	463.386		13.2926	165.897
5.08	0		13.3186	492.987		13.3056	176.117
5.1	0		13.3316	498.798		13.3186	171.801
5.12	0		13.3446	493.476		13.3316	165.725
5.14	0		13.3576	495.551		13.3446	167.767
5.16	0		13.3706	488.842		13.3576	158.893
5.18	0		13.3836	484.053		13.3706	161.552
5.2	0		13.3966	467.388		13.3836	164.436
5.22	0		13.4096	485.897		13.3966	162.753
5.24	0		13.4226	492.011		13.4096	170.529
5.26	0		13.4356	502.191		13.4226	166.847
5.28	0		13.4486	488.097		13.4356	174.997
5.3	0		13.4616	479.812		13.4486	173.651
5.32	0		13.4746	477.492		13.4616	169.17
5.34	0		13.4876	492.157		13.4746	173.072
5.36	0		13.5006	495.273		13.4876	164.697
5.38	0		13.5136	491.985		13.5006	166.451
5.4	0		13.5266	494.074		13.5136	163.169
5.42	0		13.5396	490.622		13.5266	161.348
5.44	0		13.5526	500.432		13.5396	162.928
5.46	0		13.5656	517.088		13.5526	166.947
5.48	0		13.5786	508.312		13.5656	178.947
5.5	0		13.5916	490.703		13.5786	164.786
5.52	0		13.6046	469.118		13.5916	166.784
5.54	0		13.6176	512.018		13.6046	165.311
5.56	0		13.6306	510.37		13.6176	158.521
5.58	0		13.6436	475.378		13.6306	170.354
5.6	0		13.6566	468.669		13.6436	166.813
5.62	0		13.6696	460.187		13.6566	168.537
5.64	0		13.6826	443.375		13.6696	166.891
5.66	0		13.6956	442.983		13.6826	176.232
5.68	0		13.7086	485.728		13.6956	170.087
5.7	0		13.7216	485.557		13.7086	157.918
5.72	0		13.7346	477.922		13.7216	161.522
5.74	0		13.7476	512.73		13.7346	159.872
5.76	0		13.7606	450.57		13.7476	173.098
5.78	0		13.7736	457.444		13.7606	168.152
5.8	0		13.7866	481.838		13.7736	169.985
5.82	0		13.7996	489.595		13.7866	161.347
5.84	0		13.8126	453.675		13.7996	170.668
5.86	0		13.8256	509.681		13.8126	180.169
5.88	0		13.8386	486.669		13.8256	159
5.9	0		13.8516	483.729		13.8386	159.267
5.92	0		13.8646	490.921		13.8516	162.982
5.94	0		13.8776	460.478		13.8646	166.534
5.96	0		13.8906	468.784		13.8776	147.182
5.98	0		13.9036	465.495		13.8906	166.177
6	0		13.9166	508.254		13.9036	170.937
6.02	0		13.9296	477.228		13.9166	154.472
6.04	0		13.9426	493.913		13.9296	164.661
6.06	0		13.9556	469.161		13.9426	163.011
6.08	0		13.9686	447.36		13.9556	161.361
6.1	0		13.9816	459.658		13.9686	148.675
6.12	0		13.9946	450.362		13.9816	154.437
6.14	0		14.0076	476.708		13.9946	161.344
6.16	0		14.0206	481.776		14.0076	152.227
6.18	0		14.0336	463.32		14.0206	158.827
6.2	0		14.0466	466.62		14.0336	176.891
6.22	0		14.0596	475.227		14.0466	160.05
6.24	0		14.0726	457.915		14.0596	149.592
6.26	0		14.0856	441.691		14.0726	165.659
6.28	0		14.0986	482.451		14.0856	157.054
6.3	0		14.1116	451.272		14.0986	149.545
6.32	0		14.1246	440.813		14.1116	155.295
6.34	0		14.1376	477.604		14.1246	160.037
6.36	0		14.1506	469.64		14.1376	153.909
6.38	0		14.1636	427.765		14.1506	159.901
6.4	0		14.1766	469.492		14.1636	151.435
6.42	0		14.1896	462.886		14.1766	144.715
6.44	0		14.2026	474.295		14.1896	157.62
6.46	0		14.2156	486.746		14.2026	161.795
6.48	0		14.2286	479.578		14.2156	147.605
6.5	0		14.2416	439.013		14.2286	150.644
6.52	0		14.2546	459.378		14.2416	150.371
6.54	0		14.2676	474.288		14.2546	150.17
6.56	0		14.2806	457.363		14.2676	156.049
6.58	0		14.2936	462.769		14.2806	152.606
6.6	0		14.3066	466.274		14.2936	152.118
6.62	0		14.3196	465.284		14.3066	152.905
6.64	0		14.3326	459.354		14.3196	157.47
6.66	0		14.3456	454.217		14.3326	158.405
6.68	0		14.3586	442.025		14.3456	163.488
6.7	0		14.3716	432.944		14.3586	158.564
6.72	0		14.3846	446.987		14.3716	161.661
6.74	0		14.3976	466.811		14.3846	158.657
6.76	0		14.4106	474.939		14.3976	155.98
6.78	0		14.4236	463.273		14.4106	153.152
6.8	0		14.4366	443.472		14.4236	152.586
6.82	0		14.4496	468.058		14.4366	154.566
6.84	0		14.4626	488.607		14.4496	151.087
6.86	0		14.4756	469.907		14.4626	151.317
6.88	0		14.4886	452.306		14.4756	153.138
6.9	0		14.5016	446.116		14.4886	158.576
6.92	0		14.5146	430.395		14.5016	153.974
6.94	0		14.5276	434.481		14.5146	148.076
6.96	0		14.5406	467.334		14.5276	147.39
6.98	0		14.5536	497.891		14.5406	151.167
7	0		14.5666	492.657		14.5536	146.898
7.02	0		14.5796	470.241		14.5666	143.816
7.04	0		14.5926	453.868		14.5796	148.846
7.06	0		14.6056	440.026		14.5926	143.532
7.08	0		14.6186	458.4		14.6056	152.933
7.1	0		14.6316	474.404		14.6186	158.031
7.12	0		14.6446	468.741		14.6316	148.161
7.14	0		14.6576	463.845		14.6446	154.967
7.16	0		14.6706	462.404		14.6576	158.622
7.18	0		14.6836	459.55		14.6706	156.166
7.2	0		14.6966	442.712		14.6836	154.381
7.22	0		14.7096	450.017		14.6966	148.565
7.24	0		14.7226	477.814		14.7096	145.353
7.26	0		14.7356	493.266		14.7226	151.667
7.28	0		14.7486	466.729		14.7356	152.055
7.3	0		14.7616	435.785		14.7486	152.793
7.32	0		14.7746	412.211		14.7616	149.438
7.34	0		14.7876	449.68		14.7746	145.723
7.36	0		14.8006	477.458		14.7876	149.187
7.38	0		14.8136	484.131		14.8006	150.037
7.4	0		14.8266	470.835		14.8136	155.762
7.42	0		14.8396	477.465		14.8266	156.406
7.44	0		14.8526	440		14.8396	156.192
7.46	0		14.8656	444.186		14.8526	158.749
7.48	0		14.8786	452.844		14.8656	148.385
7.5	0		14.8916	448.325		14.8786	148.31
7.52	0		14.9046	441.577		14.8916	144.859
7.54	0		14.9176	438.889		14.9046	145.346
7.56	0		14.9306	450.499		14.9176	153.166
7.58	0		14.9436	456.789		14.9306	153.188
7.6	0		14.9566	469.016		14.9436	148.836
7.62	0		14.9696	463.831		14.9566	138.967
7.64	0		14.9826	473.242		14.9696	140.672
7.66	0		14.9956	452.19		14.9826	151.8
7.68	0		15.0086	480.254		14.9956	149.608
7.7	0		15.0216	461.079		15.0086	143.307
7.72	0		15.0346	461.07		15.0216	144.443
7.74	0		15.0476	439.561		15.0346	153.465
7.76	0		15.0606	447.895		15.0476	133.47
7.78	0		15.0736	419.28		15.0606	151.915
7.8	0		15.0866	422.955		15.0736	135.432
7.82	0		15.0996	439.009		15.0866	151.948
7.84	0		15.1126	457.797		15.0996	153.705
7.86	0		15.1256	433.005		15.1126	150.864
7.88	0		15.1386	445.624		15.1256	148.026
7.9	0		15.1516	477.966		15.1386	160.698
7.92	0		15.1646	431.434		15.1516	150.044
7.94	0		15.1776	425.339		15.1646	154.128
7.96	0		15.1906	446.102		15.1776	140.565
7.98	0		15.2036	448.984		15.1906	138.776
8	0		15.2166	470.695		15.2036	141.416
8.02	0		15.2296	430.931		15.2166	143.859
8.04	0		15.2426	473.685		15.2296	137.348
8.06	0		15.2556	445.996		15.2426	138.676
8.08	0		15.2686	443.026		15.2556	145.937
8.1	0		15.2816	442.019		15.2686	134.55
8.12	0		15.2946	440.057		15.2816	137.572
8.14	0		15.3076	429.422		15.2946	151.129
8.16	0		15.3206	397.594		15.3076	137.708
8.18	0		15.3336	450.623		15.3206	145.79
8.2	0		15.3466	428.84		15.3336	136.394
8.22	0		15.3596	464.799		15.3466	148.574
8.24	0		15.3726	462.528		15.3596	147.235
8.26	0		15.3856	461.098		15.3726	137.077
8.28	0		15.3986	443.157		15.3856	148.788
8.3	0		15.4116	462.174		15.3986	148.569
8.32	0		15.4246	456.277		15.4116	142.809
8.34	0		15.4376	436.027		15.4246	148.037
8.36	0		15.4506	464.542		15.4376	144.169
8.38	0		15.4636	428.715		15.4506	144.457
8.4	0		15.4766	462.632		15.4636	143.556
8.42	0		15.4896	455.369		15.4766	145.253
8.44	0		15.5026	413.799		15.4896	144.041
8.46	0		15.5156	415.437		15.5026	143.667
8.48	0		15.5286	429.894		15.5156	134.944
8.5	0		15.5416	429.085		15.5286	135.538
8.52	0		15.5546	424.908		15.5416	141.487
8.54	0		15.5676	427.816		15.5546	139.693
8.56	0		15.5806	461.39		15.5676	141.931
8.58	0		15.5936	460.107		15.5806	146.964
8.6	0		15.6066	414.196		15.5936	151.756
8.62	0		15.6196	435.898		15.6066	132.501
8.64	0		15.6326	443.578		15.6196	133.943
8.66	0		15.6456	442.407		15.6326	139.778
8.68	0		15.6586	454.1		15.6456	141.592
8.7	0		15.6716	430.281		15.6586	146.787
8.72	0		15.6846	452.041		15.6716	140.689
8.74	0		15.6976	439.786		15.6846	131.798
8.76	0		15.7106	421.73		15.6976	136.31
8.78	0		15.7236	412.915		15.7106	144.509
8.8	0		15.7366	431.831		15.7236	138.967
8.82	0		15.7496	475.589		15.7366	137.038
8.84	0		15.7626	436.866		15.7496	141.534
8.86	0		15.7756	388.912		15.7626	140.311
8.88	0		15.7886	397.051		15.7756	141.504
8.9	0		15.8016	413.261		15.7886	142.498
8.92	0		15.8146	418.149		15.8016	141.284
8.94	0		15.8276	409.4		15.8146	140.059
8.96	0		15.8406	405.329		15.8276	145.066
8.98	0		15.8536	439.058		15.8406	146.216
9	0		15.8666	455.906		15.8536	134.596
9.02	0		15.8796	430.674		15.8666	138.726
9.04	0		15.8926	421.181		15.8796	148.647
9.06	0		15.9056	440.64		15.8926	145.979
9.08	0		15.9186	434.684		15.9056	142.679
9.1	0		15.9316	424.707		15.9186	134.377
9.12	0		15.9446	442.607		15.9316	128.109
9.14	0		15.9576	442.155		15.9446	135.54
9.16	0		15.9706	428.355		15.9576	141.148
9.18	0		15.9836	414.195		15.9706	138.591
9.2	0		15.9966	415.072		15.9836	141.588
9.22	0		16.0096	425.187		15.9966	141.699
9.24	0		16.0226	415.584		16.0096	136.802
9.26	0		16.0356	410.94		16.0226	141.363
9.28	0		16.0486	407.772		16.0356	143.937
9.3	0		16.0616	415.475		16.0486	145.264
9.32	0		16.0746	411.971		16.0616	141.06
9.34	0		16.0876	405.425		16.0746	137.425
9.36	0		16.1006	426.058		16.0876	150.931
9.38	0		16.1136	433.189		16.1006	145.536
9.4	0		16.1266	429.365		16.1136	138.776
9.42	0		16.1396	429.468		16.1266	136.156
9.44	0		16.1526	424.55		16.1396	131.983
9.46	0		16.1656	435.331		16.1526	135.836
9.48	0		16.1786	419.484		16.1656	143.198
9.5	0		16.1916	435.624		16.1786	140.511
9.52	0		16.2046	448.996		16.1916	130.728
9.54	0		16.2176	402.801		16.2046	129.94
9.56	0		16.2306	417.085		16.2176	142.352
9.58	0		16.2436	439.145		16.2306	142.685
9.6	0		16.2566	395.729		16.2436	135.294
9.62	0		16.2696	398.825		16.2566	131.001
9.64	0		16.2826	452.303		16.2696	140.521
9.66	0		16.2956	428.624		16.2826	134.83
9.68	0		16.3086	387.024		16.2956	137.012
9.7	0		16.3216	386.32		16.3086	133.938
9.72	0		16.3346	420.844		16.3216	137.111
9.74	0		16.3476	436.182		16.3346	134.79
9.76	0		16.3606	444.473		16.3476	143.614
9.78	0		16.3736	430.112		16.3606	141.705
9.8	0		16.3866	425.552		16.3736	133.852
9.82	0		16.3996	429.384		16.3866	142.607
9.84	0		16.4126	431.527		16.3996	136.839
9.86	0		16.4256	428.217		16.4126	132.039
9.88	0		16.4386	432.755		16.4256	143.628
9.9	0		16.4516	452.781		16.4386	145.596
9.92	0		16.4646	402.063		16.4516	137.372
9.94	0		16.4776	439.166		16.4646	129.794
9.96	0		16.4906	450.715		16.4776	127.391
9.98	0		16.5036	385.316		16.4906	133.764
10	0		16.5166	450.466		16.5036	135.718
10.02	0		16.5296	459.599		16.5166	136.585
10.04	0		16.5426	380.14		16.5296	122.806
10.06	0		16.5556	438.419		16.5426	130
10.08	0		16.5686	375.054		16.5556	130
10.1	0		16.5816	419.516		16.5686	135.606
10.12	0		16.5946	403.352		16.5816	129.138
10.14	0		16.6076	417.541		16.5946	131.908
10.16	0		16.6206	415.122		16.6076	136.478
10.18	0		16.6336	418.798		16.6206	130.653
10.2	0		16.6466	356.045		16.6336	134.718
10.22	0		16.6596	438.462		16.6466	121.984
10.24	0		16.6726	451.438		16.6596	131.731
10.26	0		16.6856	456.549		16.6726	125.388
10.28	0		16.6986	423.702		16.6856	145.965
10.3	0		16.7116	426.23		16.6986	136.17
10.32	0		16.7246	429.64		16.7116	133.787
10.34	0		16.7376	408.246		16.7246	137.437
10.36	0		16.7506	410.161		16.7376	131.405
10.38	0		16.7636	391.443		16.7506	132.601
10.4	0		16.7766	431.701		16.7636	131.599
10.42	0		16.7896	400.967		16.7766	136.316
10.44	0		16.8026	411.873		16.7896	119.828
10.46	0		16.8156	419.243		16.8026	125.457
10.48	0		16.8286	422.402		16.8156	117.524
10.5	0		16.8416	396.113		16.8286	122.117
10.52	0		16.8546	415.549		16.8416	128.425
10.54	0		16.8676	412.978		16.8546	129.667
10.56	0		16.8806	419.893		16.8676	123.325
10.58	0		16.8936	410.982		16.8806	129.095
10.6	0		16.9066	408.482		16.8936	135.373
10.62	0		16.9196	430.206		16.9066	128.623
10.64	0		16.9326	395.441		16.9196	132.159
10.66	0		16.9456	391.805		16.9326	127.315
10.68	0		16.9586	401.209		16.9456	122.229
10.7	0		16.9716	394.701		16.9586	125.944
10.72	0		16.9846	384.865		16.9716	129.363
10.74	0		16.9976	384.687		16.9846	130.672
10.76	0		17.0106	366.146		16.9976	134.088
10.78	0		17.0236	363.823		17.0106	136.753
10.8	0		17.0366	391.11		17.0236	137.333
10.82	0		17.0496	402.104		17.0366	131.434
10.84	0		17.0626	384.825		17.0496	126.134
10.86	0		17.0756	404.997		17.0626	125.612
10.88	0		17.0886	435.443		17.0756	126.402
10.9	0		17.1016	412.79		17.0886	131.603
10.92	0		17.1146	395.495		17.1016	127.429
10.94	0		17.1276	396.855		17.1146	119.328
10.96	0		17.1406	399.938		17.1276	123.709
10.98	0		17.1536	396.368		17.1406	130.325
11	0		17.1666	392.085		17.1536	128.591
11.02	0		17.1796	415.911		17.1666	128.842
11.04	0		17.1926	418.745		17.1796	134.296
11.06	0		17.2056	424.032		17.1926	134.777
11.08	0		17.2186	431.424		17.2056	133.002
11.1	0		17.2316	404.7		17.2186	133.333
11.12	0		17.2446	389.517		17.2316	134.622
11.14	0		17.2576	381.901		17.2446	128.428
11.16	0		17.2706	378.634		17.2576	128.804
11.18	0		17.2836	400.324		17.2706	129.629
11.2	0		17.2966	420		17.2836	123.064
11.22	0		17.3096	396.586		17.2966	127.41
11.24	0		17.3226	369.813		17.3096	123.356
11.26	0		17.3356	378.31		17.3226	127.562
11.28	0		17.3486	379.769		17.3356	134.641
11.3	0		17.3616	395.877		17.3486	129.222
11.32	0		17.3746	408.033		17.3616	125.592
11.34	0		17.3876	385.725		17.3746	126.076
11.36	0		17.4006	391.076		17.3876	127.389
11.38	0		17.4136	371.646		17.4006	127.924
11.4	0		17.4266	369.967		17.4136	133.136
11.42	0		17.4396	376.025		17.4266	124.788
11.44	0		17.4526	400.76		17.4396	131.667
11.46	0		17.4656	412.395		17.4526	129.884
11.48	0		17.4786	394.04		17.4656	123.563
11.5	0		17.4916	387.357		17.4786	121.045
11.52	0		17.5046	381.895		17.4916	129.757
11.54	0		17.5176	367.741		17.5046	133.15
11.56	0		17.5306	394.993		17.5176	130.724
11.58	0		17.5436	364.645		17.5306	124.653
11.6	0		17.5566	365.664		17.5436	126.669
11.62	0		17.5696	405.948		17.5566	136.335
11.64	0		17.5826	373.829		17.5696	125.865
11.66	0		17.5956	385.924		17.5826	120.528
11.68	0		17.6086	391.036		17.5956	123.598
11.7	0		17.6216	415.25		17.6086	123.333
11.72	0		17.6346	370.629		17.6216	124.632
11.74	0		17.6476	369.702		17.6346	128.168
11.76	0		17.6606	377.473		17.6476	119.049
11.78	0		17.6736	390.966		17.6606	125.164
11.8	0		17.6866	347.542		17.6736	127.528
11.82	0		17.6996	380.136		17.6866	115
11.84	0		17.7126	383.52		17.6996	116.218
11.86	0		17.7256	397.866		17.7126	125.75
11.88	0		17.7386	379.095		17.7256	133.929
11.9	0		17.7516	417.477		17.7386	132.82
11.92	0		17.7646	373.878		17.7516	127.741
11.94	0		17.7776	362.687		17.7646	124.694
11.96	0		17.7906	372.13		17.7776	121.111
11.98	0		17.8036	387.208		17.7906	122.441
12	0		17.8166	373.58		17.8036	118.869
12.02	0		17.8296	365.33		17.8166	122.988
12.04	0		17.8426	374.696		17.8296	122.604
12.06	0		17.8556	400.27		17.8426	120.199
12.08	0		17.8686	416.118		17.8556	112.412
12.1	0		17.8816	432.949		17.8686	123.633
12.12	0		17.8946	401.413		17.8816	119.06
12.14	0		17.9076	384.388		17.8946	133.332
12.16	0		17.9206	343.376		17.9076	135.279
12.18	0		17.9336	412.841		17.9206	124.803
12.2	0		17.9466	370.525		17.9336	113.912
12.22	0		17.9596	382.062		17.9466	117.083
12.24	0		17.9726	376.507		17.9596	121.971
12.26	0		17.9856	380.588		17.9726	130.592
12.28	0		17.9986	416.4		17.9856	125.282
12.3	0		18.0116	400.249		17.9986	122.273
12.32	0		18.0246	393.561		18.0116	121.408
12.34	0		18.0376	423.728		18.0246	120.748
12.36	0		18.0506	403.696		18.0376	115.748
12.38	0		18.0636	387.987		18.0506	121.865
12.4	0		18.0766	377.518		18.0636	129.22
12.42	0		18.0896	360.073		18.0766	126.142
12.44	0		18.1026	346.232		18.0896	112.908
12.46	0		18.1156	358.731		18.1026	130.793
12.48	0		18.1286	391.914		18.1156	124.015
12.5	0		18.1416	394.209		18.1286	131.182
12.52	0		18.1546	398.52		18.1416	123.94
12.54	0		18.1676	359.507		18.1546	116.142
12.56	0		18.1806	362.607		18.1676	120.048
12.58	0		18.1936	385.213		18.1806	125.461
12.6	0		18.2066	359.544		18.1936	127.665
12.62	0		18.2196	377.822		18.2066	126.029
12.64	0		18.2326	366.127		18.2196	127.764
12.66	0		18.2456	370.226		18.2326	125.071
12.68	0		18.2586	362.943		18.2456	122.012
12.7	0		18.2716	364.993		18.2586	124.364
12.72	0		18.2846	375.584		18.2716	120.841
12.74	0		18.2976	362.013		18.2846	119.573
12.76	0		18.3106	357.348		18.2976	123.348
12.78	0		18.3236	359		18.3106	123.901
12.8	0		18.3366	366.797		18.3236	126.582
12.82	0		18.3496	381.237		18.3366	124.495
12.84	0		18.3626	399.598		18.3496	128.632
12.86	0		18.3756	370.423		18.3626	127.58
12.88	0		18.3886	376.062		18.3756	130.564
12.9	0		18.4016	390.399		18.3886	127.732
12.92	0		18.4146	380.918		18.4016	118.809
12.94	0		18.4276	361.493		18.4146	120.115
12.96	0		18.4406	373.814		18.4276	128.276
12.98	0		18.4536	393.802		18.4406	129.198
13	0		18.4666	404.808		18.4536	124.247
13.02	0		18.4796	407.675		18.4666	122.36
13.04	0		18.4926	373.222		18.4796	115.945
13.06	0		18.5056	367.35		18.4926	117.985
13.08	0		18.5186	377.295		18.5056	121.417
13.1	0		18.5316	371.005		18.5186	117.834
13.12	0		18.5446	361.726		18.5316	126.837
13.14	0		18.5576	360.064		18.5446	130.388
13.16	0		18.5706	370.587		18.5576	118.523
13.18	0		18.5836	376.84		18.5706	111.231
13.2	0		18.5966	382.841		18.5836	115.899
13.22	0		18.6096	368.407		18.5966	115.458
13.24	0		18.6226	363.629		18.6096	111.654
13.26	0		18.6356	376.265		18.6226	114.171
13.28	0		18.6486	376.765		18.6356	111.704
13.3	0		18.6616	372.188		18.6486	117
13.32	0		18.6746	373.876		18.6616	115.172
13.34	0		18.6876	390.636		18.6746	118.315
13.36	0		18.7006	406.347		18.6876	124.901
13.38	0		18.7136	400.055		18.7006	123.648
13.4	0		18.7266	376.184		18.7136	130.08
13.42	0		18.7396	361.762		18.7266	129.456
13.44	0		18.7526	352.637		18.7396	127.122
13.46	0		18.7656	360.976		18.7526	118.948
13.48	0		18.7786	351.059		18.7656	113.563
13.5	0		18.7916	374.327		18.7786	112.086
13.52	0		18.8046	384.048		18.7916	116.789
13.54	0		18.8176	379.674		18.8046	113.536
13.56	0		18.8306	354.364		18.8176	112.848
13.58	0		18.8436	356.832		18.8306	120.506
13.6	0		18.8566	372.46		18.8436	123.56
13.62	0		18.8696	357.871		18.8566	120.815
13.64	0		18.8826	347.796		18.8696	129.181
13.66	0		18.8956	359.9		18.8826	121.818
13.68	0		18.9086	371.066		18.8956	123.104
13.7	0		18.9216	372.561		18.9086	117.537
13.72	0		18.9346	358.941		18.9216	119.235
13.74	0		18.9476	342.733		18.9346	122.511
13.76	0		18.9606	355.713		18.9476	119.061
13.78	0		18.9736	394.641		18.9606	114.145
13.8	0		18.9866	356.078		18.9736	120.922
13.82	0		18.9996	353.155		18.9866	123.797
13.84	0		19.0126	362.79		18.9996	110.488
13.86	0		19.0256	347.325		19.0126	110.283
13.88	0		19.0386	379.304		19.0256	116.582
13.9	0		19.0516	340.096		19.0386	113.68
13.92	0		19.0646	382.777		19.0516	116.792
13.94	0		19.0776	371.337		19.0646	118.449
13.96	0		19.0906	375.668		19.0776	122.913
13.98	0		19.1036	382.907		19.0906	117.281
14	0		19.1166	364.716		19.1036	112.047
14.02	0		19.1296	325.622		19.1166	118.933
14.04	0		19.1426	339.518		19.1296	124.241
14.06	0		19.1556	353.975		19.1426	112.268
14.08	0		19.1686	353.661		19.1556	109.696
14.1	0		19.1816	397.642		19.1686	111.638
14.12	0		19.1946	323.386		19.1816	105.698
14.14	0		19.2076	370.277		19.1946	123.395
14.16	0		19.2206	324.2		19.2076	115.542
14.18	0		19.2336	350.987		19.2206	117.263
14.2	0		19.2466	381.61		19.2336	113.831
14.22	0		19.2596	366.931		19.2466	117.763
14.24	0		19.2726	384.706		19.2596	118
14.26	0		19.2856	369.343		19.2726	116.458
14.28	0		19.2986	378.07		19.2856	113.892
14.3	0		19.3116	372.661		19.2986	110.044
14.32	0		19.3246	368.417		19.3116	117.13
14.34	0		19.3376	356.486		19.3246	114.752
14.36	0		19.3506	355		19.3376	114.917
14.38	0		19.3636	347.207		19.3506	111.825
14.4	0		19.3766	345.144		19.3636	106.768
14.42	0		19.3896	344.154		19.3766	111.358
14.44	0		19.4026	379.116		19.3896	107.317
14.46	0		19.4156	355.432		19.4026	106.333
14.48	0		19.4286	346.551		19.4156	114.496
14.5	0		19.4416	348.419		19.4286	121.171
14.52	0		19.4546	362.539		19.4416	110.653
14.54	0		19.4676	354.989		19.4546	115.007
14.56	0		19.4806	369.861		19.4676	117
14.58	0		19.4936	352.001		19.4806	117.256
14.6	0		19.5066	375.269		19.4936	108
14.62	0		19.5196	396.949		19.5066	117.198
14.64	0		19.5326	375.946		19.5196	113.228
14.66	0		19.5456	356.823		19.5326	108.879
14.68	0		19.5586	327.904		19.5456	117.177
14.7	0		19.5716	336.385		19.5586	114.774
14.72	0		19.5846	334.937		19.5716	105.594
14.74	0		19.5976	338.56		19.5846	105.645
14.76	0		19.6106	366.384		19.5976	112.419
14.78	0		19.6236	356.643		19.6106	105.434
14.8	0		19.6366	347.315		19.6236	112.282
14.82	0		19.6496	349.943		19.6366	112.073
14.84	0		19.6626	346.536		19.6496	111.43
14.86	0		19.6756	365.343		19.6626	114.674
14.88	0		19.6886	374.293		19.6756	115.667
14.9	0		19.7016	354.979		19.6886	114.856
14.92	0		19.7146	358.351		19.7016	111.144
14.94	0		19.7276	352.711		19.7146	109.392
14.96	0		19.7406	333.906		19.7276	103.886
14.98	0		19.7536	339.364		19.7406	107.811
15	0		19.7666	336.276		19.7536	112.883
15.02	0		19.7796	330.29		19.7666	105.237
15.04	0		19.7926	346.461		19.7796	109.717
15.06	0		19.8056	357.471		19.7926	113.048
15.08	0		19.8186	352.333		19.8056	110.581
15.1	0		19.8316	358.173		19.8186	105.715
15.12	0		19.8446	374.484		19.8316	100.164
15.14	0		19.8576	371.713		19.8446	103.777
15.16	0		19.8706	356.732		19.8576	108.409
15.18	0		19.8836	338.807		19.8706	113.637
15.2	0		19.8966	319.032		19.8836	117.306
15.22	0		19.9096	325.923		19.8966	115.87
15.24	0		19.9226	332.02		19.9096	114.691
15.26	0		19.9356	327.015		19.9226	117.86
15.28	0		19.9486	333.548		19.9356	115.581
15.3	0		19.9616	334.598		19.9486	106.407
15.32	0		19.9746	350.196		19.9616	106.529
15.34	0		19.9876	362.402		19.9746	115.97
15.36	0		20.0006	355.776		19.9876	116.225
15.38	0		20.0136	327.479		20.0006	108.196
15.4	0		20.0266	328.921		20.0136	109.907
15.42	0		20.0396	340.646		20.0266	111.266
15.44	0		20.0526	353.421		20.0396	110.96
15.46	0		20.0656	333.291		20.0526	110.081
15.48	0		20.0786	341.68		20.0656	115.373
15.5	0		20.0916	337.898		20.0786	115.195
15.52	0		20.1046	333.102		20.0916	116.531
15.54	0		20.1176	346.13		20.1046	109.613
15.56	0		20.1306	359.55		20.1176	106.891
15.58	0		20.1436	344.623		20.1306	101.792
15.6	0		20.1566	351.606		20.1436	102.331
15.62	0		20.1696	352.984		20.1566	110.005
15.64	0		20.1826	329.222		20.1696	116.321
15.66	0		20.1956	316.54		20.1826	113.717
15.68	0		20.2086	337.209		20.1956	101.446
15.7	0		20.2216	350.908		20.2086	100.104
15.72	0		20.2346	369.18		20.2216	97.5308
15.74	0		20.2476	352.089		20.2346	97.4507
15.76	0		20.2606	337.838		20.2476	105.604
15.78	0		20.2736	307.259		20.2606	106.62
15.8	0		20.2866	305.619		20.2736	98.7637
15.82	0		20.2996	363.274		20.2866	101.454
15.84	0		20.3126	351.114		20.2996	104.142
15.86	0		20.3256	367.368		20.3126	104.254
15.88	0		20.3386	352.555		20.3256	99.2522
15.9	0		20.3516	367.088		20.3386	100.343
15.92	0		20.3646	334.676		20.3516	113.87
15.94	0		20.3776	324.93		20.3646	115.483
15.96	0		20.3906	342.606		20.3776	113.147
15.98	0		20.4036	328.658		20.3906	106.661
16	0		20.4166	350.497		20.4036	98.9116
16.02	0		20.4296	357.06		20.4166	112.614
16.04	0		20.4426	339.873		20.4296	110.835
16.06	0		20.4556	338.231		20.4426	92.7449
16.08	0		20.4686	373.405		20.4556	114.551
16.1	0		20.4816	304.025		20.4686	95.0544
16.12	0		20.4946	306.029		20.4816	99.3482
16.14	0		20.5076	316.92		20.4946	104.959
16.16	0		20.5206	324.862		20.5076	115.483
16.18	0		20.5336	358.077		20.5206	98.1553
16.2	0		20.5466	324.334		20.5336	110.827
16.22	0		20.5596	316.329		20.5466	84.3314
16.24	0		20.5726	325.431		20.5596	104.377
16.26	0		20.5856	352.129		20.5726	103.178
16.28	0		20.5986	329.996		20.5856	110.078
16.3	0		20.6116	327.087		20.5986	107.927
16.32	0		20.6246	356.812		20.6116	109.172
16.34	0		20.6376	309.965		20.6246	108.44
16.36	0		20.6506	315.486		20.6376	106.272
16.38	0		20.6636	318.747		20.6506	101.923
16.4	0		20.6766	325.046		20.6636	101.621
16.42	0		20.6896	329.415		20.6766	101.382
16.44	0		20.7026	329.156		20.6896	102.177
16.46	0		20.7156	360.69		20.7026	101.221
16.48	0		20.7286	350.52		20.7156	103.197
16.5	0		20.7416	327.462		20.7286	106.652
16.52	0		20.7546	340.692		20.7416	110.014
16.54	0		20.7676	321.967		20.7546	110.931
16.56	0		20.7806	321.49		20.7676	109.693
16.58	0		20.7936	314.481		20.7806	112.947
16.6	0		20.8066	320.409		20.7936	106.1
16.62	0		20.8196	333.564		20.8066	98.6362
16.64	0		20.8326	330.298		20.8196	91.5393
16.66	0		20.8456	330.204		20.8326	96.0342
16.68	0		20.8586	332.45		20.8456	100.749
16.7	0		20.8716	312.269		20.8586	99.7603
16.72	0		20.8846	313.869		20.8716	101.82
16.74	0		20.8976	319.39		20.8846	102.305
16.76	0		20.9106	304.928		20.8976	102.685
16.78	0		20.9236	326.358		20.9106	97.8236
16.8	0		20.9366	327.36		20.9236	100.655
16.82	0		20.9496	327.553		20.9366	101.367
16.84	0		20.9626	323.9		20.9496	98.6122
16.86	0		20.9756	311.739		20.9626	99.5732
16.88	0		20.9886	295.114		20.9756	102.96
16.9	0		21.0016	307.701		20.9886	100.229
16.92	0		21.0146	327.874		21.0016	96.2533
16.94	0		21.0276	326.446		21.0146	99.9012
16.96	0		21.0406	320.828		21.0276	103.781
16.98	0		21.0536	319.424		21.0406	105.677
17	0		21.0666	312.774		21.0536	102.704
17.02	0		21.0796	317.454		21.0666	102.633
17.04	0		21.0926	328.277		21.0796	102.451
17.06	0		21.1056	323.492		21.0926	100.512
17.08	0		21.1186	316.474		21.1056	103.474
17.1	0		21.1316	322.197		21.1186	109.959
17.12	0		21.1446	323.441		21.1316	103.368
17.14	0		21.1576	323.966		21.1446	96.975
17.16	0		21.1706	330.46		21.1576	102.289
17.18	0		21.1836	323.419		21.1706	104.795
17.2	0		21.1966	305.597		21.1836	103.177
17.22	0		21.2096	308.793		21.1966	100.333
17.24	0		21.2226	316.401		21.2096	98.6944
17.26	0		21.2356	303.504		21.2226	98.9976
17.28	0		21.2486	310.96		21.2356	100.576
17.3	0		21.2616	337.847		21.2486	98.9448
17.32	0		21.2746	352.593		21.2616	99.1976
17.34	0		21.2876	327.761		21.2746	100.589
17.36	0		21.3006	304.948		21.2876	103.258
17.38	0		21.3136	317.94		21.3006	102.031
17.4	0		21.3266	312.557		21.3136	100.559
17.42	0		21.3396	320.416		21.3266	99.9245
17.44	0		21.3526	312.65		21.3396	99.6367
17.46	0		21.3656	324.297		21.3526	104.167
17.48	0		21.3786	335.067		21.3656	96
17.5	0		21.3916	354.963		21.3786	96.318
17.52	0		21.4046	331.313		21.3916	97.8215
17.54	0		21.4176	328.776		21.4046	98.7722
17.56	0		21.4306	296.83		21.4176	98.6842
17.58	0		21.4436	286.495		21.4306	100.605
17.6	0		21.4566	279.463		21.4436	93.8296
17.62	0		21.4696	294.799		21.4566	96.0524
17.64	0		21.4826	338.278		21.4696	97.0612
17.66	0		21.4956	315.41		21.4826	108.413
17.68	0		21.5086	287.085		21.4956	106.837
17.7	0		21.5216	285.75		21.5086	102.271
17.72	0		21.5346	295.133		21.5216	106.747
17.74	0		21.5476	309.586		21.5346	102.398
17.76	0		21.5606	316.409		21.5476	103.181
17.78	0		21.5736	303.686		21.5606	98.1744
17.8	0		21.5866	315.493		21.5736	94.8854
17.82	0		21.5996	310.612		21.5866	110.263
17.84	0		21.6126	297.701		21.5996	99.6817
17.86	0		21.6256	301.575		21.6126	101.434
17.88	0		21.6386	333.152		21.6256	100
17.9	0		21.6516	311.848		21.6386	98.4062
17.92	0		21.6646	298.521		21.6516	88.7859
17.94	0		21.6776	319.199		21.6646	105.668
17.96	0		21.6906	319.564		21.6776	102.577
17.98	0		21.7036	305.878		21.6906	101.747
18	0		21.7166	313.203		21.7036	103.016
18.02	0		21.7296	277.38		21.7166	107.467
18.04	0		21.7426	299.451		21.7296	103.899
18.06	0		21.7556	307.518		21.7426	95.9612
18.08	0		21.7686	296.302		21.7556	102.748
18.1	0		21.7816	306.325		21.7686	94.8969
18.12	0		21.7946	322.145		21.7816	105.851
18.14	0		21.8076	335.985		21.7946	91.6756
18.16	0		21.8206	304.303		21.8076	110.487
18.18	0		21.8336	333.419		21.8206	107.398
18.2	0		21.8466	309.732		21.8336	97.6263
18.22	0		21.8596	347.431		21.8466	98.6144
18.24	0		21.8726	303.359		21.8596	103.421
18.26	0		21.8856	301		21.8726	100.217
18.28	0		21.8986	290.759		21.8856	93.7933
18.3	0		21.9116	327.765		21.8986	108.378
18.32	0		21.9246	330.089		21.9116	102.377
18.34	0		21.9376	294.851		21.9246	96.2592
18.36	0		21.9506	329.327		21.9376	105.174
18.38	0		21.9636	297.863		21.9506	96.3441
18.4	0		21.9766	321.759		21.9636	95.581
18.42	0		21.9896	327.723		21.9766	89.923
18.44	0		22.0026	279.457		21.9896	92.4065
18.46	0		22.0156	281.101		22.0026	90.7554
18.48	0		22.0286	302.131		22.0156	88.1152
18.5	0		22.0416	297.781		22.0286	97.2551
18.52	0		22.0546	313.863		22.0416	95.2736
18.54	0		22.0676	322.812		22.0546	99.9475
18.56	0		22.0806	323.208		22.0676	99.4851
18.58	0		22.0936	330.04		22.0806	90.6568
18.6	0		22.1066	302.654		22.0936	99.4023
18.62	0		22.1196	333.641		22.1066	103.175
18.64	0		22.1326	321.923		22.1196	101.076
18.66	0		22.1456	259.798		22.1326	101.818
18.68	0		22.1586	273.966		22.1456	87.1936
18.7	0		22.1716	291.059		22.1586	81.6667
18.72	0		22.1846	296.564		22.1716	93.5454
18.74	0		22.1976	295.892		22.1846	99.2704
18.76	0		22.2106	316.479		22.1976	106.134
18.78	0		22.2236	337.61		22.2106	105.585
18.8	0		22.2366	331.558		22.2236	100.186
18.82	0		22.2496	284.887		22.2366	90.597
18.84	0		22.2626	283.596		22.2496	82.5298
18.86	0		22.2756	312.011		22.2626	87.4093
18.88	0		22.2886	325.167		22.2756	93.4445
18.9	0		22.3016	290.218		22.2886	91.3418
18.92	0		22.3146	302.356		22.3016	92.6053
18.94	0		22.3276	304.686		22.3146	95.6726
18.96	0		22.3406	285.47		22.3276	96.927
18.98	0		22.3536	305.517		22.3406	96.1659
19	0		22.3666	301.769		22.3536	98.2024
19.02	0		22.3796	293.331		22.3666	101.649
19.04	0		22.3926	296.784		22.3796	102.297
19.06	0		22.4056	283.031		22.3926	94.5648
19.08	0		22.4186	283.682		22.4056	85.4847
19.1	0		22.4316	307.153		22.4186	85.9705
19.12	0		22.4446	316.914		22.4316	93.2952
19.14	0		22.4576	296.348		22.4446	98.6754
19.16	0		22.4706	295.316		22.4576	95.5464
19.18	0		22.4836	301.825		22.4706	95.5324
19.2	0		22.4966	306.187		22.4836	103.48
19.22	0		22.5096	316.495		22.4966	102.996
19.24	0		22.5226	304.453		22.5096	94.5136
19.26	0		22.5356	304.338		22.5226	91.3713
19.28	0		22.5486	300.997		22.5356	97.0156
19.3	0		22.5616	302.024		22.5486	98.7002
19.32	0		22.5746	308.133		22.5616	88.7678
19.34	0		22.5876	298.508		22.5746	86.9248
19.36	0		22.6006	301.91		22.5876	93.1397
19.38	0		22.6136	293.394		22.6006	90.9206
19.4	0		22.6266	314.387		22.6136	89.1672
19.42	0		22.6396	318.555		22.6266	92.5581
19.44	0		22.6526	299.955		22.6396	95.5779
19.46	0		22.6656	314.89		22.6526	92.0784
19.48	0		22.6786	306.315		22.6656	94.5852
19.5	0		22.6916	308.818		22.6786	101.045
19.52	0		22.7046	319.947		22.6916	101.632
19.54	0		22.7176	308.694		22.7046	109.831
19.56	0		22.7306	316.584		22.7176	103.693
19.58	0		22.7436	323.841		22.7306	95.9487
19.6	0		22.7566	296.247		22.7436	90.1743
19.62	0		22.7696	310.266		22.7566	95.2662
19.64	0		22.7826	315.613		22.7696	97.5378
19.66	0		22.7956	317.174		22.7826	100.029
19.68	0		22.8086	293.295		22.7956	93.133
19.7	0		22.8216	322.806		22.8086	92.8251
19.72	0		22.8346	292.116		22.8216	99.8171
19.74	0		22.8476	298.733		22.8346	94.7467
19.76	0		22.8606	279.593		22.8476	94.956
19.78	0		22.8736	321.284		22.8606	91.7622
19.8	0		22.8866	285.546		22.8736	101.095
19.82	0		22.8996	314.163		22.8866	94.721
19.84	0		22.9126	306.414		22.8996	91.5096
19.86	0		22.9256	313.411		22.9126	90.3233
19.88	0		22.9386	305.746		22.9256	90.1173
19.9	0		22.9516	284.983		22.9386	101.673
19.92	0		22.9646	322.478		22.9516	103.843
19.94	0		22.9776	298.687		22.9646	100.947
19.96	0		22.9906	318.952		22.9776	87.8696
19.98	0		23.0036	300.526		22.9906	98.9416
20	0		23.0166	306.155		23.0036	97.3751
20.02	0		23.0296	308.949		23.0166	86.4744
20.04	0		23.0426	322.116		23.0296	92.6722
20.06	0		23.0556	321.795		23.0426	87.4611
20.08	0		23.0686	277.772		23.0556	89.9747
20.1	0		23.0816	273.348		23.0686	89.2304
20.12	0		23.0946	320.254		23.0816	85.8059
20.14	0		23.1076	333.778		23.0946	93.2894
20.16	0		23.1206	307.045		23.1076	88.009
20.18	0		23.1336	290.197		23.1206	94.2598
20.2	0		23.1466	296.849		23.1336	87.8102
20.22	0		23.1596	323.151		23.1466	98.9664
20.24	0		23.1726	305.786		23.1596	86.2321
20.26	0		23.1856	324.923		23.1726	87.2478
20.28	0		23.1986	308.163		23.1856	93.9048
20.3	0		23.2116	330.221		23.1986	89.3794
20.32	0		23.2246	280.539		23.2116	87.7747
20.34	0		23.2376	302.361		23.2246	97.3628
20.36	0		23.2506	299.605		23.2376	84.2475
20.38	0		23.2636	295.443		23.2506	91.8548
20.4	0		23.2766	300.275		23.2636	92.7069
20.42	0		23.2896	289.699		23.2766	93.2462
20.44	0		23.3026	291.438		23.2896	87.604
20.46	0		23.3156	285.204		23.3026	98.8426
20.48	0		23.3286	310.866		23.3156	88.1268
20.5	0		23.3416	297.748		23.3286	83.1778
20.52	0		23.3546	310.394		23.3416	87.3117
20.54	0		23.3676	275.94		23.3546	93.462
20.56	0		23.3806	310.993		23.3676	96.2664
20.58	0		23.3936	323.58		23.3806	91.137
20.6	0		23.4066	309.96		23.3936	86.8066
20.62	0		23.4196	312.161		23.4066	92.6742
20.64	0		23.4326	302.597		23.4196	89.8522
20.66	0		23.4456	327.51		23.4326	93.085
20.68	0		23.4586	322.193		23.4456	92.1989
20.7	0		23.4716	320.652		23.4586	89.1421
20.72	0		23.4846	322.72		23.4716	98.4202
20.74	0		23.4976	301.683		23.4846	99.0173
20.76	0		23.5106	285.994		23.4976	94.397
20.78	0		23.5236	298.196		23.5106	94.1512
20.8	0		23.5366	306.362		23.5236	86.0432
20.82	0		23.5496	325.785		23.5366	84.0126
20.84	0		23.5626	334.339		23.5496	83.0171
20.86	0		23.5756	343.115		23.5626	86.1232
20.88	0		23.5886	325.561		23.5756	86.1963
20.9	0		23.6016	299.114		23.5886	90.4703
20.92	0		23.6146	310.881		23.6016	87.0398
20.94	0		23.6276	315.053		23.6146	85.4454
20.96	0		23.6406	316.014		23.6276	84.3938
20.98	0		23.6536	306.395		23.6406	81.6808
21	0		23.6666	306.887		23.6536	84.4895
21.02	0		23.6796	331.15		23.6666	84.1417
21.04	0		23.6926	309.734		23.6796	88.7408
21.06	0		23.7056	305.072		23.6926	92.5285
21.08	0		23.7186	328.419		23.7056	92.5977
21.1	0		23.7316	325.02		23.7186	89.0563
21.12	0		23.7446	329.485		23.7316	89.0024
21.14	0		23.7576	320.027		23.7446	90.4475
21.16	0		23.7706	305.018		23.7576	93.6901
21.18	0		23.7836	313.431		23.7706	93.749
21.2	0		23.7966	347.424		23.7836	93.1569
21.22	0		23.8096	359.63		23.7966	92.3492
21.24	0		23.8226	329.212		23.8096	86.4375
21.26	0		23.8356	329.41		23.8226	87.4842
21.28	0		23.8486	343.771		23.8356	84.7155
21.3	0		23.8616	354.655		23.8486	88.2124
21.32	0		23.8746	346.973		23.8616	95.6935
21.34	0		23.8876	321.413		23.8746	93.6882
21.36	0		23.9006	344.164		23.8876	92.9204
21.38	0		23.9136	369.139		23.9006	89.8093
21.4	0		23.9266	352.786		23.9136	90.2771
21.42	0		23.9396	350.479		23.9266	94.1994
21.44	0		23.9526	358.727		23.9396	95.638
21.46	0		23.9656	354.346		23.9526	92.4311
21.48	0		23.9786	344.343		23.9656	88.2221
21.5	0		23.9916	356.006		23.9786	83.557
21.52	0		24.0046	373.793		23.9916	89.3139
21.54	0		24.0176	376.92		24.0046	93.0715
21.56	0		24.0306	388.724		24.0176	94.7895
21.58	0		24.0436	360.407		24.0306	86.6667
21.6	0		24.0566	377.814		24.0436	88.4648
21.62	0		24.0696	384.588		24.0566	94.0046
21.64	0		24.0826	363.866		24.0696	95.9625
21.66	0		24.0956	378.171		24.0826	95.1013
21.68	0		24.1086	371.571		24.0956	99.1474
21.7	0		24.1216	391.251		24.1086	99.3237
21.72	0		24.1346	379.224		24.1216	92.4146
21.74	0		24.1476	378.284		24.1346	95.2144
21.76	0		24.1606	372.409		24.1476	96.0682
21.78	0		24.1736	370.692		24.1606	96.2036
21.8	0		24.1866	359.032		24.1736	94.9895
21.82	0		24.1996	373.592		24.1866	93.1651
21.84	0		24.2126	400.659		24.1996	97.0182
21.86	0		24.2256	394.24		24.2126	89.3896
21.88	0		24.2386	351.005		24.2256	93.7683
21.9	0		24.2516	407.028		24.2386	95.5229
21.92	0		24.2646	384.371		24.2516	90.1665
21.94	0		24.2776	361.42		24.2646	89.3841
21.96	0		24.2906	380		24.2776	92.5439
21.98	0		24.3036	379.428		24.2906	94.6195
22	0		24.3166	376.308		24.3036	97.2194
22.02	0		24.3296	400.471		24.3166	95.8489
22.04	0		24.3426	394.591		24.3296	93.8469
22.06	0		24.3556	402.22		24.3426	91.8523
22.08	0		24.3686	389.046		24.3556	95.1221
22.1	0		24.3816	389.355		24.3686	97.3081
22.12	0		24.3946	373.141		24.3816	87.9605
22.14	0		24.4076	415.344		24.3946	99.0053
22.16	0		24.4206	375.049		24.4076	99.3029
22.18	0		24.4336	382.969		24.4206	94.3525
22.2	0		24.4466	382.014		24.4336	105.839
22.22	0		24.4596	399.574		24.4466	94.9351
22.24	0		24.4726	360.378		24.4596	103.686
22.26	0		24.4856	378.129		24.4726	103.044
22.28	0		24.4986	362.909		24.4856	108.048
22.3	0		24.5116	405.085		24.4986	104.275
22.32	0		24.5246	382.052		24.5116	107.707
22.34	0		24.5376	372.666		24.5246	105.861
22.36	0		24.5506	352.956		24.5376	103.853
22.38	0		24.5636	377.011		24.5506	100.079
22.4	0		24.5766	371.13		24.5636	105.58
22.42	0		24.5896	339.302		24.5766	112.473
22.44	0		24.6026	367.085		24.5896	119.114
22.46	0		24.6156	359.998		24.6026	112.856
22.48	0		24.6286	397.824		24.6156	112.514
22.5	0		24.6416	358.105		24.6286	121.32
22.52	0		24.6546	341.553		24.6416	115.001
22.54	0		24.6676	339.182		24.6546	114.423
22.56	0		24.6806	379.382		24.6676	114.667
22.58	0		24.6936	359.484		24.6806	117.858
22.6	0		24.7066	351.212		24.6936	123.393
22.62	0		24.7196	360.334		24.7066	121.296
22.64	0		24.7326	353.017		24.7196	121.101
22.66	0		24.7456	366.677		24.7326	113.753
22.68	0		24.7586	364.519		24.7456	120.56
22.7	0		24.7716	350.927		24.7586	131.048
22.72	0		24.7846	337.533		24.7716	130.025
22.74	0		24.7976	349.803		24.7846	137.287
22.76	0		24.8106	336.873		24.7976	134.763
22.78	0		24.8236	312.935		24.8106	133.497
22.8	0		24.8366	324.591		24.8236	141.345
22.82	0		24.8496	377.112		24.8366	146.929
22.84	0		24.8626	378.607		24.8496	146.217
22.86	0		24.8756	378.223		24.8626	149.067
22.88	0		24.8886	342.12		24.8756	154.244
22.9	0		24.9016	339.169		24.8886	160.899
22.92	0		24.9146	361.323		24.9016	169.747
22.94	0		24.9276	370.476		24.9146	174.365
22.96	0		24.9406	346.414		24.9276	188.402
22.98	0		24.9536	326.404		24.9406	195.402
23	0		24.9666	340.502		24.9536	203.37
23.02	0		24.9796	364.168		24.9666	216.233
23.04	0		24.9926	342.816		24.9796	233.719
23.06	0		25.0056	329.513		24.9926	243.147
23.08	0		25.0186	326.007		25.0056	248.313
23.1	0		25.0316	320.238		25.0186	266.7
23.12	0		25.0446	320.881		25.0316	297.74
23.14	0		25.0576	315.881		25.0446	327.491
23.16	0		25.0706	313.51		25.0576	337.123
23.18	0		25.0836	325.501		25.0706	358.836
23.2	0		25.0966	353.664		25.0836	385.771
23.22	0		25.1096	369.079		25.0966	400.525
23.24	0		25.1226	351.951		25.1096	429.46
23.26	0		25.1356	347.43		25.1226	461.811
23.28	0		25.1486	336.776		25.1356	496.618
23.3	0		25.1616	315.691		25.1486	526.235
23.32	0		25.1746	325.416		25.1616	549.497
23.34	0		25.1876	323.683		25.1746	579.604
23.36	0		25.2006	341.608		25.1876	595.077
23.38	0		25.2136	370.814		25.2006	609.696
23.4	0		25.2266	383.736		25.2136	637.182
23.42	0		25.2396	356.76		25.2266	654.826
23.44	0		25.2526	313.05		25.2396	671.329
23.46	0		25.2656	328.25		25.2526	684.084
23.48	0		25.2786	336.458		25.2656	688.281
23.5	0		25.2916	345.095		25.2786	679.585
23.52	0		25.3046	346.041		25.2916	677.361
23.54	0		25.3176	325.571		25.3046	660.821
23.56	0		25.3306	330.691		25.3176	645.667
23.58	0		25.3436	353.602		25.3306	639.031
23.6	0		25.3566	309.25		25.3436	619.291
23.62	0		25.3696	306.409		25.3566	608.761
23.64	0		25.3826	311.359		25.3696	590.968
23.66	0		25.3956	312.119		25.3826	535.944
23.68	0		25.4086	312.568		25.3956	511.624
23.7	0		25.4216	342.599		25.4086	481.949
23.72	0		25.4346	343.303		25.4216	439.155
23.74	0		25.4476	304.667		25.4346	436.926
23.76	0		25.4606	324.391		25.4476	412.755
23.78	0		25.4736	313.833		25.4606	358.937
23.8	0		25.4866	321.921		25.4736	352.751
23.82	0		25.4996	311.008		25.4866	320.386
23.84	0		25.5126	320.173		25.4996	302.518
23.86	0		25.5256	325.23		25.5126	260.022
23.88	0		25.5386	348.68		25.5256	263.945
23.9	0		25.5516	354.857		25.5386	245
23.92	0		25.5646	332.411		25.5516	231.316
23.94	0		25.5776	307.524		25.5646	218.816
23.96	0		25.5906	301.071		25.5776	206.417
23.98	0		25.6036	333.309		25.5906	192.487
24	0		25.6166	333.11		25.6036	178.898
24.02	0		25.6296	307.249		25.6166	173.722
24.04	0		25.6426	330.532		25.6296	163.651
24.06	0		25.6556	315.11		25.6426	167.603
24.08	0		25.6686	359.287		25.6556	165.221
24.1	0		25.6816	328.956		25.6686	139.638
24.12	0		25.6946	327.663		25.6816	138.876
24.14	0		25.7076	317.334		25.6946	135.127
24.16	0		25.7206	290.554		25.7076	126.759
24.18	0		25.7336	329.969		25.7206	133.316
24.2	0		25.7466	322.048		25.7336	129.026
24.22	0		25.7596	323.968		25.7466	120.799
24.24	0		25.7726	285.033		25.7596	115.471
24.26	0		25.7856	329.319		25.7726	117.583
24.28	0		25.7986	294.736		25.7856	120.53
24.3	0.34383		25.8116	337.387		25.7986	112.797
24.32	0.35823		25.8246	327.852		25.8116	119.498
24.34	0.37355		25.8376	321.453		25.8246	106.44
24.36	0.56044		25.8506	318.256		25.8376	98.0163
24.38	0.58497		25.8636	298.096		25.8506	99.4443
24.4	0.61115		25.8766	331.791		25.8636	108.913
24.42	0.63912		25.8896	319.188		25.8766	107.935
24.44	0.66906		25.9026	347.623		25.8896	98.9172
24.46	0.70116		25.9156	309.614		25.9026	99.1084
24.48	0.73562		25.9286	281.623		25.9156	103.609
24.5	0.77268		25.9416	289.832		25.9286	104.615
24.52	0.81262		25.9546	284.483		25.9416	94.6436
24.54	0.85574		25.9676	326.743		25.9546	88.2649
24.56	0.90239		25.9806	325.4		25.9676	99.0209
24.58	0.95296		25.9936	317.362		25.9806	99.7872
24.6	1.0079		26.0066	312.022		25.9936	92.9688
24.62	1.06774		26.0196	314.143		26.0066	94.7378
24.64	1.13306		26.0326	279.317		26.0196	95.9252
24.66	1.20457		26.0456	269.766		26.0326	90.3842
24.68	1.28308		26.0586	302.503		26.0456	93.9578
24.7	1.36952		26.0716	299.573		26.0586	92.9315
24.72	1.46499		26.0846	312.665		26.0716	92.4907
24.74	1.57082		26.0976	325.535		26.0846	91.6985
24.76	1.68854		26.1106	300.069		26.0976	90.1397
24.78	1.82001		26.1236	305.95		26.1106	95.7876
24.8	1.96746		26.1366	319.267		26.1236	95.548
24.82	2.13358		26.1496	295.916		26.1366	97.9942
24.84	2.32167		26.1626	309.707		26.1496	101.696
24.86	2.53578		26.1756	314.668		26.1626	91.7793
24.88	2.78094		26.1886	307.717		26.1756	91.5866
24.9	3.06343		26.2016	333.809		26.1886	90.6685
24.92	3.39127		26.2146	308.244		26.2016	89.9403
24.94	3.77467		26.2276	295.03		26.2146	91.5025
24.96	4.2269		26.2406	317.041		26.2276	93.4396
24.98	4.76553		26.2536	314.252		26.2406	86.4418
25	5.4139		26.2666	315.554		26.2536	88.2997
25.02	6.204		26.2796	317.302		26.2666	91.2384
25.04	7.1801		26.2926	312.268		26.2796	90.9621
25.06	8.40523		26.3056	311		26.2926	87.8843
25.08	9.9713		26.3186	294.835		26.3056	86.4865
25.1	12.0173		26.3316	289.665		26.3186	86.7542
25.12	14.7694		26.3446	278.797		26.3316	87.9711
25.14	18.6647		26.3576	269.277		26.3446	88.9631
25.16	24.7886		26.3706	281.248		26.3576	92.3027
25.18	36.1243		26.3836	322.532		26.3706	97.6927
25.2	59.6947		26.3966	333.097		26.3836	96.346
25.22	107.052		26.4096	289.017		26.3966	84.0619
25.24	187.732		26.4226	280.863		26.4096	76.2455
25.26	293.254		26.4356	310.98		26.4226	80.0498
25.28	374.873		26.4486	311.505		26.4356	86.2766
25.3	374.777		26.4616	293.345		26.4486	90.1379
25.32	328.602		26.4746	309.028		26.4616	88.8128
25.34	280.902		26.4876	319.288		26.4746	85.144
25.36	218.808		26.5006	300.211		26.4876	80.837
25.38	146.652		26.5136	300.666		26.5006	79.4122
25.4	88.7923		26.5266	318.601		26.5136	76.464
25.42	52.1577		26.5396	307.504		26.5266	77.2779
25.44	32.3351		26.5526	290.621		26.5396	79.0659
25.46	22.2759		26.5656	291.845		26.5526	78.6961
25.48	16.8061		26.5786	283.513		26.5656	71.5727
25.5	13.3676		26.5916	270.679		26.5786	79.0976
25.52	10.9469		26.6046	292.8		26.5916	84.9853
25.54	9.13973		26.6176	309.975		26.6046	72.9712
25.56	7.74777		26.6306	308.253		26.6176	76.8152
25.58	6.6519		26.6436	304.662		26.6306	79.1249
25.6	5.7736		26.6566	311.723		26.6436	86.4368
25.62	5.05877		26.6696	286.474		26.6566	79.6838
25.64	4.4692		26.6826	300.872		26.6696	75.3048
25.66	3.9772		26.6956	313.034		26.6826	78.5768
25.68	3.56233		26.7086	303.701		26.6956	77.9004
25.7	3.20924		26.7216	300		26.7086	77.7493
25.72	2.90624		26.7346	298.321		26.7216	77.4813
25.74	2.64428		26.7476	305.19		26.7346	67.33
25.76	2.41625		26.7606	335.217		26.7476	71.3269
25.78	2.21653		26.7736	297.841		26.7606	76.5387
25.8	2.04062		26.7866	296.395		26.7736	85.9317
25.82	1.88486		26.7996	278.571		26.7866	79.0012
25.84	1.7463		26.8126	281.902		26.7996	74.1751
25.86	1.62249		26.8256	293.5		26.8126	77.9432
25.88	1.51141		26.8386	323.9		26.8256	76.864
25.9	1.41137		26.8516	295.615		26.8386	73.0683
25.92	1.32094		26.8646	314.874		26.8516	75.6616
25.94	1.23895		26.8776	303.946		26.8646	77.4051
25.96	1.16436		26.8906	278.45		26.8776	75.425
25.98	1.09632		26.9036	289.555		26.8906	73.5927
26	1.03407		26.9166	293.495		26.9036	73
26.02	0.97698		26.9296	289.273		26.9166	73.1822
26.04	0.9245		26.9426	291.026		26.9296	75.1082
26.06	0.87613		26.9556	279.501		26.9426	75.8109
26.08	0.83147		26.9686	273.674		26.9556	69.7153
26.1	0.79013		26.9816	285.285		26.9686	80.3069
26.12	0.75181		26.9946	308.71		26.9816	73.9155
26.14	0.71621		27.0076	302.126		26.9946	79.4774
26.16	0.68308		27.0206	305.719		27.0076	73.6667
26.18	0.6522		27.0336	293.269		27.0206	73.6121
26.2	0.62336		27.0466	315.975		27.0336	69.0332
26.22	0.5964		27.0596	302.114		27.0466	87.5147
26.24	0.57115		27.0726	302.982		27.0596	79.8112
26.26	0.54747		27.0856	310.776		27.0726	65.4105
26.28	0.52524		27.0986	295.607		27.0856	74.6209
26.3	0.50433		27.1116	333.087		27.0986	81.0304
26.32	0.1755		27.1246	292.599		27.1116	75.3658
26.34	0.16851		27.1376	298.391		27.1246	69.7168
26.36	0.16194		27.1506	282.397		27.1376	68.7184
26.38	0		27.1636	300.162		27.1506	72.6207
26.4	0		27.1766	324.564		27.1636	70.5932
26.42	0		27.1896	288.617		27.1766	69.4407
26.44	0		27.2026	278.704		27.1896	70.216
26.46	0		27.2156	291.965		27.2026	77.8975
26.48	0		27.2286	303.492		27.2156	78.4248
26.5	0		27.2416	299.029		27.2286	81.1765
26.52	0		27.2546	306.43		27.2416	86.1628
26.54	0		27.2676	294.67		27.2546	74.5035
26.56	0		27.2806	310.11		27.2676	75.0183
26.58	0		27.2936	304.241		27.2806	83.5281
26.6	0		27.3066	286.737		27.2936	76.7644
26.62	0		27.3196	288.554		27.3066	75.989
26.64	0		27.3326	282.165		27.3196	71.3712
26.66	0		27.3456	283.868		27.3326	74.6414
26.68	0		27.3586	293.4		27.3456	76
26.7	0		27.3716	301.276		27.3586	69.719
26.72	0		27.3846	311.182		27.3716	74.6088
26.74	0		27.3976	289.048		27.3846	68.4381
26.76	0		27.4106	282.896		27.3976	67.9878
26.78	0		27.4236	281.144		27.4106	68.762
26.8	0		27.4366	273.663		27.4236	74.5343
26.82	0		27.4496	278.636		27.4366	76.3058
26.84	0		27.4626	289.527		27.4496	73.0349
26.86	0		27.4756	289.628		27.4626	65.8224
26.88	0		27.4886	274.047		27.4756	67.4295
26.9	0		27.5016	274.199		27.4886	74.2482
26.92	0		27.5146	293.47		27.5016	76.0221
26.94	0		27.5276	295.653		27.5146	75.4551
26.96	0		27.5406	282.629		27.5276	73.6674
26.98	0		27.5536	270.852		27.5406	71.2321
27	0		27.5666	277.888		27.5536	68.1154
27.02	0		27.5796	278.455		27.5666	69.8398
27.04	0		27.5926	274.585		27.5796	70.0499
27.06	0		27.6056	265.223		27.5926	71.734
27.08	0		27.6186	260.261		27.6056	72.116
27.1	0		27.6316	294.761		27.6186	68.2605
27.12	0		27.6446	313.365		27.6316	67.9694
27.14	0		27.6576	307		27.6446	68.084
27.16	0		27.6706	311.204		27.6576	68.7517
27.18	0		27.6836	294.377		27.6706	66.8961
27.2	0		27.6966	289.664		27.6836	66.5321
27.22	0		27.7096	298.051		27.6966	66.6894
27.24	0		27.7226	283.741		27.7096	73.0686
27.26	0		27.7356	278.331		27.7226	74.1005
27.28	0		27.7486	292.251		27.7356	72.2776
27.3	0		27.7616	288.494		27.7486	74.9193
27.32	0		27.7746	277.584		27.7616	63.5028
27.34	0		27.7876	299.65		27.7746	64.4403
27.36	0		27.8006	315.147		27.7876	72.6175
27.38	0		27.8136	323.16		27.8006	72.1673
27.4	0		27.8266	318.929		27.8136	69.5097
27.42	0		27.8396	292.81		27.8266	73.4133
27.44	0		27.8526	299.119		27.8396	76.9966
27.46	0		27.8656	304.843		27.8526	67.3722
27.48	0		27.8786	284.931		27.8656	69.7563
27.5	0		27.8916	274.925		27.8786	71.2658
27.52	0		27.9046	276.449		27.8916	64.0272
27.54	0		27.9176	273.414		27.9046	64.7717
27.56	0		27.9306	288.654		27.9176	64.2118
27.58	0		27.9436	292.854		27.9306	64.8048
27.6	0		27.9566	298.386		27.9436	65.2028
27.62	0		27.9696	287.189		27.9566	69.2613
27.64	0		27.9826	265.149		27.9696	70.6667
27.66	0		27.9956	279.376		27.9826	68.632
27.68	0		28.0086	305.522		27.9956	61.9065
27.7	0		28.0216	294.454		28.0086	59.4598
27.72	0		28.0346	287.028		28.0216	64.9877
27.74	0		28.0476	282.28		28.0346	68.9207
27.76	0		28.0606	289.62		28.0476	69.2742
27.78	0		28.0736	269.743		28.0606	70.4617
27.8	0		28.0866	284.528		28.0736	67.472
27.82	0		28.0996	307.889		28.0866	66.9436
27.84	0		28.1126	277.209		28.0996	63.921
27.86	0		28.1256	304.713		28.1126	68.1451
27.88	0		28.1386	302.446		28.1256	63.6765
27.9	0		28.1516	280.702		28.1386	67.8748
27.92	0		28.1646	304.171		28.1516	63.9636
27.94	0		28.1776	268.048		28.1646	66.1746
27.96	0		28.1906	284.942		28.1776	68.433
27.98	0		28.2036	271.712		28.1906	62.5707
28	0		28.2166	277.218		28.2036	64.4784
28.02	0		28.2296	281.076		28.2166	65.7985
28.04	0		28.2426	299.111		28.2296	67.1186
28.06	0		28.2556	289.052		28.2426	68.1226
28.08	0		28.2686	278.691		28.2556	65.5976
28.1	0		28.2816	286.403		28.2686	64.4497
28.12	0		28.2946	261.345		28.2816	61.0656
28.14	0		28.3076	269.337		28.2946	62.2678
28.16	0		28.3206	301.588		28.3076	60.9508
28.18	0		28.3336	287.435		28.3206	70.4047
28.2	0		28.3466	259.134		28.3336	73.9013
28.22	0		28.3596	272.995		28.3466	63.6705
28.24	0		28.3726	314.568		28.3596	64.6564
28.26	0		28.3856	266.991		28.3726	72.8315
28.28	0		28.3986	298.005		28.3856	60.3918
28.3	0		28.4116	243.324		28.3986	72.7992
28.32	0		28.4246	290.401		28.4116	73.3333
28.34	0		28.4376	276.078		28.4246	69.8863
28.36	0		28.4506	265.698		28.4376	74.6276
28.38	0		28.4636	237.393		28.4506	71.6258
28.4	0		28.4766	274.144		28.4636	69.8161
28.42	0		28.4896	278		28.4766	61.563
28.44	0		28.5026	264.643		28.4896	60.6667
28.46	0		28.5156	249.792		28.5026	62.4278
28.48	0		28.5286	295.014		28.5156	64.4079
28.5	0		28.5416	300.279		28.5286	65.2405
28.52	0		28.5546	280.432		28.5416	64.7661
28.54	0		28.5676	281.204		28.5546	64.947
28.56	0		28.5806	296.126		28.5676	63.0611
28.58	0		28.5936	280.116		28.5806	61.8456
28.6	0		28.6066	243.556		28.5936	60.5852
28.62	0		28.6196	292.884		28.6066	61.1345
28.64	0		28.6326	297.505		28.6196	70.3009
28.66	0		28.6456	280.936		28.6326	60.1653
28.68	0		28.6586	299.371		28.6456	61.8094
28.7	0		28.6716	302.954		28.6586	62.0642
28.72	0		28.6846	273.44		28.6716	60.6646
28.74	0		28.6976	263.258		28.6846	65.2776
28.76	0		28.7106	265.195		28.6976	65.0487
28.78	0		28.7236	293.428		28.7106	64.0927
28.8	0		28.7366	296.881		28.7236	56.1693
28.82	0		28.7496	258.902		28.7366	61.1895
28.84	0		28.7626	273.065		28.7496	71.3563
28.86	0		28.7756	276.45		28.7626	77.0618
28.88	0		28.7886	296.871		28.7756	68.9227
28.9	0		28.8016	291.781		28.7886	65.4371
28.92	0		28.8146	298.656		28.8016	61.2161
28.94	0		28.8276	300.576		28.8146	66.3757
28.96	0		28.8406	271.067		28.8276	61.6008
28.98	0		28.8536	274.055		28.8406	58.8237
29	0		28.8666	269.684		28.8536	69.9316
29.02	0		28.8796	241.315		28.8666	67.3608
29.04	0		28.8926	247.97		28.8796	62.6547
29.06	0		28.9056	262.749		28.8926	63.7219
29.08	0		28.9186	272.595		28.9056	61.3261
29.1	0		28.9316	261.546		28.9186	60.6471
29.12	0		28.9446	253.531		28.9316	68.8573
29.14	0		28.9576	249.309		28.9446	66.3376
29.16	0		28.9706	255.332		28.9576	65.1994
29.18	0		28.9836	275.897		28.9706	63.3552
29.2	0		28.9966	285.54		28.9836	59.9095
29.22	0		29.0096	275.419		28.9966	64.1772
29.24	0		29.0226	272.391		29.0096	65.5021
29.26	0		29.0356	286.804		29.0226	62.7538
29.28	0		29.0486	279.261		29.0356	60.3158
29.3	0		29.0616	278.378		29.0486	60.0482
29.32	0		29.0746	266.858		29.0616	61.6028
29.34	0		29.0876	252.979		29.0746	63.2974
29.36	0		29.1006	273.659		29.0876	60.1191
29.38	0		29.1136	283.269		29.1006	59.9287
29.4	0		29.1266	303.586		29.1136	62.5858
29.42	0		29.1396	289.254		29.1266	61.0567
29.44	0		29.1526	269.394		29.1396	59.5352
29.46	0		29.1656	258.467		29.1526	59.2052
29.48	0		29.1786	242.247		29.1656	59.1248
29.5	0		29.1916	244.177		29.1786	60.5487
29.52	0		29.2046	249.158		29.1916	59.5928
29.54	0		29.2176	257.794		29.2046	59.9757
29.56	0		29.2306	245.665		29.2176	65.8644
29.58	0		29.2436	240.776		29.2306	55.8664
29.6	0		29.2566	240.82		29.2436	57.6667
29.62	0		29.2696	258.475		29.2566	58.9886
29.64	0		29.2826	260.313		29.2696	62.0984
29.66	0		29.2956	268.436		29.2826	61.7629
29.68	0		29.3086	258.101		29.2956	60.1498
29.7	0		29.3216	257.55		29.3086	60.1974
29.72	0		29.3346	257.707		29.3216	61.5815
29.74	0		29.3476	280.844		29.3346	60.5967
29.76	0		29.3606	269.005		29.3476	59.0402
29.78	0		29.3736	276.584		29.3606	59.6031
29.8	0		29.3866	261.021		29.3736	54.6736
29.82	0		29.3996	265.619		29.3866	59.1567
29.84	0		29.4126	240.02		29.3996	63.3782
29.86	0		29.4256	237.674		29.4126	66.1167
29.88	0		29.4386	244.648		29.4256	59.4507
29.9	0		29.4516	243.166		29.4386	59.1692
29.92	0		29.4646	254.624		29.4516	54.5313
29.94	0		29.4776	308.635		29.4646	53.2192
29.96	0		29.4906	285.59		29.4776	60.2879
29.98	0		29.5036	259.194		29.4906	60.1265
30	0		29.5166	228.331		29.5036	61.3885
30.02	0		29.5296	252.61		29.5166	62.9828
30.04	0		29.5426	302.972		29.5296	53.3105
30.06	0		29.5556	256.781		29.5426	68.522
30.08	0		29.5686	263.079		29.5556	66.4877
30.1	0		29.5816	239.866		29.5686	60.2887
30.12	0		29.5946	236.86		29.5816	59.4956
30.14	0		29.6076	218.424		29.5946	56.5882
30.16	0		29.6206	228.524		29.6076	54.9009
30.18	0		29.6336	267.51		29.6206	52.6511
30.2	0		29.6466	250.104		29.6336	63.925
30.22	0		29.6596	255.904		29.6466	59.6247
30.24	0		29.6726	243.033		29.6596	54.0143
30.26	0		29.6856	260.776		29.6726	57.621
30.28	0		29.6986	265.888		29.6856	63.5324
30.3	0		29.7116	271.806		29.6986	57.5379
30.32	0		29.7246	247.098		29.7116	56.6948
30.34	0		29.7376	242.209		29.7246	53.5071
30.36	0		29.7506	246.69		29.7376	57.7104
30.38	0		29.7636	282.265		29.7506	56.4533
30.4	0		29.7766	267.556		29.7636	58.4756
30.42	0		29.7896	264.184		29.7766	61.3912
30.44	0		29.8026	243.34		29.7896	58.6725
30.46	0		29.8156	255.213		29.8026	50.0423
30.48	0		29.8286	233.283		29.8156	62.1761
30.5	0		29.8416	245.633		29.8286	57.3416
30.52	0		29.8546	246.283		29.8416	57.1919
30.54	0		29.8676	262.973		29.8546	61.8594
30.56	0		29.8806	275.226		29.8676	56.2365
30.58	0		29.8936	270.37		29.8806	55
30.6	0		29.9066	276.37		29.8936	58.2755
30.62	0		29.9196	267.484		29.9066	62.2358
30.64	0		29.9326	252.216		29.9196	60.3366
30.66	0		29.9456	279.775		29.9326	67.2947
30.68	0		29.9586	282.546		29.9456	59.2039
30.7	0		29.9716	248.691		29.9586	55.0512
30.72	0		29.9846	244.315		29.9716	62.0069
30.74	0		29.9976	259.49		29.9846	57.5886
30.76	0		30.0106	275.832		29.9976	50.6499
30.78	0		30.0236	246.44		30.0106	56.7821
30.8	0		30.0366	239.038		30.0236	59.1869
30.82	0		30.0496	253.775		30.0366	62.5486
30.84	0		30.0626	242.904		30.0496	59.1014
30.86	0		30.0756	233.24		30.0626	54.7004
30.88	0		30.0886	265.998		30.0756	54.5733
30.9	0		30.1016	275.97		30.0886	52.7665
30.92	0		30.1146	264.418		30.1016	56.0674
30.94	0		30.1276	253.498		30.1146	57.2497
30.96	0		30.1406	255.122		30.1276	57.0935
30.98	0		30.1536	249.805		30.1406	57.9637
31	0		30.1666	254.927		30.1536	60.815
31.02	0		30.1796	249.4		30.1666	54.6003
31.04	0		30.1926	253.411		30.1796	53.6705
31.06	0		30.2056	252.14		30.1926	56.3333
31.08	0		30.2186	235.547		30.2056	58.2691
31.1	0		30.2316	244.554		30.2186	55.671
31.12	0		30.2446	252.513		30.2316	58.0886
31.14	0		30.2576	257.816		30.2446	58.6602
31.16	0		30.2706	247.686		30.2576	57.8309
31.18	0		30.2836	226.626		30.2706	53.8243
31.2	0		30.2966	229.339		30.2836	56.1373
31.22	0		30.3096	234.955		30.2966	58.5689
31.24	0		30.3226	223.474		30.3096	54.6676
31.26	0		30.3356	220.88		30.3226	54.1809
31.28	0		30.3486	231.852		30.3356	56.8644
31.3	0		30.3616	252.506		30.3486	55.7936
31.32	0		30.3746	264.998		30.3616	54.7961
31.34	0		30.3876	248.965		30.3746	61.3552
31.36	0		30.4006	238		30.3876	63.1473
31.38	0		30.4136	233.681		30.4006	63.3333
31.4	0		30.4266	229.688		30.4136	60.6608
31.42	0		30.4396	235.709		30.4266	58.2362
31.44	0		30.4526	243.011		30.4396	59.3298
31.46	0		30.4656	231.096		30.4526	57.026
31.48	0		30.4786	219.851		30.4656	54.4903
31.5	0		30.4916	239		30.4786	54.2873
31.52	0		30.5046	231.751		30.4916	58.837
31.54	0		30.5176	243.324		30.5046	60.8872
31.56	0		30.5306	263.675		30.5176	56.8736
31.58	0		30.5436	226.315		30.5306	59.12
31.6	0		30.5566	231.121		30.5436	52.5821
31.62	0		30.5696	212.949		30.5566	57.5829
31.64	0		30.5826	243.058		30.5696	58.7871
31.66	0		30.5956	245.866		30.5826	62.397
31.68	0		30.6086	231.172		30.5956	58.7672
31.7	0		30.6216	257.357		30.6086	58.1528
31.72	0		30.6346	241.578		30.6216	60.0701
31.74	0		30.6476	234.786		30.6346	58.3201
31.76	0		30.6606	247.868		30.6476	56.3068
31.78	0		30.6736	251.794		30.6606	56.8431
31.8	0		30.6866	217.235		30.6736	50.9765
31.82	0		30.6996	226.495		30.6866	59.1424
31.84	0		30.7126	231.796		30.6996	58.7161
31.86	0		30.7256	229.644		30.7126	56.4856
31.88	0		30.7386	232.089		30.7256	61.6249
31.9	0		30.7516	263.13		30.7386	57.5218
31.92	0		30.7646	239.836		30.7516	58.4693
31.94	0		30.7776	239.924		30.7646	51.8479
31.96	0		30.7906	249.181		30.7776	57.4684
31.98	0		30.8036	269.436		30.7906	52.1096
32	0		30.8166	243.108		30.8036	51.5783
32.02	0		30.8296	261.797		30.8166	57.0468
32.04	0		30.8426	239.507		30.8296	49.8756
32.06	0		30.8556	261.189		30.8426	52.0764
32.08	0		30.8686	260.884		30.8556	55.8308
32.1	0		30.8816	238.448		30.8686	54.3486
32.12	0		30.8946	241.668		30.8816	58.0837
32.14	0		30.9076	208.878		30.8946	50.2335
32.16	0		30.9206	224.989		30.9076	59.8952
32.18	0		30.9336	247.05		30.9206	57.55
32.2	0		30.9466	275.523		30.9336	54.1744
32.22	0		30.9596	256.606		30.9466	48.0101
32.24	0		30.9726	230.942		30.9596	48.6929
32.26	0		30.9856	220.051		30.9726	53.6433
32.28	0		30.9986	198.321		30.9856	59.2506
32.3	0		31.0116	235.068		30.9986	55.7566
32.32	0		31.0246	232.138		31.0116	54.3793
32.34	0		31.0376	215.754		31.0246	50.1923
32.36	0		31.0506	203.651		31.0376	59.4571
32.38	0		31.0636	222.652		31.0506	53.7614
32.4	0		31.0766	246.221		31.0636	58.5799
32.42	0		31.0896	262.655		31.0766	53.8097
32.44	0		31.1026	227.759		31.0896	50.9173
32.46	0		31.1156	275.078		31.1026	59.9263
32.48	0		31.1286	258.846		31.1156	50.0705
32.5	0		31.1416	233.217		31.1286	48.6667
32.52	0		31.1546	229.134		31.1416	52.4208
32.54	0		31.1676	251.267		31.1546	46.1487
32.56	0		31.1806	228.759		31.1676	55.44
32.58	0		31.1936	226.51		31.1806	52.3139
32.6	0		31.2066	233.613		31.1936	57.6709
32.62	0		31.2196	262.768		31.2066	56.2776
32.64	0		31.2326	251.25		31.2196	50.8259
32.66	0		31.2456	228.672		31.2326	59.7604
32.68	0		31.2586	224		31.2456	49.4798
32.7	0		31.2716	239.541		31.2586	55.5834
32.72	0		31.2846	223.288		31.2716	52.4522
32.74	0		31.2976	246.53		31.2846	52.181
32.76	0		31.3106	240.307		31.2976	55.4066
32.78	0		31.3236	215.829		31.3106	55.1044
32.8	0		31.3366	235.915		31.3236	54.1817
32.82	0		31.3496	226.628		31.3366	64.045
32.84	0		31.3626	228.198		31.3496	59.0374
32.86	0		31.3756	225.721		31.3626	52.5427
32.88	0		31.3886	236.067		31.3756	49.7286
32.9	0		31.4016	225.733		31.3886	50.8075
32.92	0		31.4146	218		31.4016	52.1119
32.94	0		31.4276	215.368		31.4146	51.2367
32.96	0		31.4406	230.849		31.4276	56.283
32.98	0		31.4536	235.533		31.4406	54.2284
33	0		31.4666	251.846		31.4536	53.4273
33.02	0		31.4796	232.086		31.4666	58.3763
33.04	0		31.4926	228.817		31.4796	52.3525
33.06	0		31.5056	240.197		31.4926	49.3937
33.08	0		31.5186	265.129		31.5056	52.5694
33.1	0		31.5316	266.378		31.5186	55.7881
33.12	0		31.5446	241.352		31.5316	56.5751
33.14	0		31.5576	248.88		31.5446	55.4413
33.16	0		31.5706	245.987		31.5576	55.7318
33.18	0		31.5836	216.372		31.5706	52.7407
33.2	0		31.5966	221.514		31.5836	49.843
33.22	0		31.6096	240.076		31.5966	50
33.24	0		31.6226	231.817		31.6096	48.1332
33.26	0		31.6356	222.998		31.6226	49.1622
33.28	0		31.6486	226.446		31.6356	53.1417
33.3	0		31.6616	220.371		31.6486	53.2148
33.32	0		31.6746	215.225		31.6616	51.3741
33.34	0		31.6876	222.757		31.6746	50.6667
33.36	0		31.7006	221.954		31.6876	49.6176
33.38	0		31.7136	241.182		31.7006	50.6782
33.4	0		31.7266	252.661		31.7136	54.9559
33.42	0		31.7396	232.038		31.7266	53.5879
33.44	0		31.7526	242.689		31.7396	49.6066
33.46	0		31.7656	236.8		31.7526	50.6666
33.48	0		31.7786	217.66		31.7656	55.0472
33.5	0		31.7916	233.767		31.7786	57.2922
33.52	0		31.8046	267.111		31.7916	51.9631
33.54	0		31.8176	264.316		31.8046	53.4951
33.56	0		31.8306	237.43		31.8176	58.9684
33.58	0		31.8436	208.447		31.8306	61.3191
33.6	0		31.8566	221.644		31.8436	59.6695
33.62	0		31.8696	222.191		31.8566	54.2978
33.64	0		31.8826	221.32		31.8696	47.1295
33.66	0		31.8956	239.895		31.8826	54.3359
33.68	0		31.9086	235.873		31.8956	57.1514
33.7	0		31.9216	232.663		31.9086	57.4906
33.72	0		31.9346	230.382		31.9216	54.43
33.74	0		31.9476	252.907		31.9346	50.5206
33.76	0		31.9606	225.228		31.9476	47.0868
33.78	0		31.9736	215.583		31.9606	51.0219
33.8	0		31.9866	229.537		31.9736	54.2516
33.82	0		31.9996	226.45		31.9866	48.0713
33.84	0		32.0126	214.656		31.9996	51.3715
33.86	0		32.0256	198.658		32.0126	54.1344
33.88	0		32.0386	227.85		32.0256	52.5589
33.9	0		32.0516	219.366		32.0386	44.3329
33.92	0		32.0646	208.153		32.0516	46.9898
33.94	0		32.0776	232.353		32.0646	46.6821
33.96	0		32.0906	227.329		32.0776	53.2615
33.98	0		32.1036	213.03		32.0906	50.9527
34	0		32.1166	188.679		32.1036	51.283
34.02	0		32.1296	225.511		32.1166	55.4962
34.04	0		32.1426	220.429		32.1296	56.8911
34.06	0		32.1556	208.102		32.1426	57.0979
34.08	0		32.1686	210.386		32.1556	45.0888
34.1	0		32.1816	222.845		32.1686	60.9588
34.12	0		32.1946	209.855		32.1816	46.102
34.14	0		32.2076	209.378		32.1946	51.6249
34.16	0		32.2206	229.157		32.2076	50.7892
34.18	0		32.2336	214.299		32.2206	47.0428
34.2	0		32.2466	220.08		32.2336	48.1095
34.22	0		32.2596	193.78		32.2466	51.2722
34.24	0		32.2726	227.065		32.2596	48.8619
34.26	0		32.2856	231.926		32.2726	63.6327
34.28	0		32.2986	208.164		32.2856	52.7418
34.3	0		32.3116	214.883		32.2986	51.6834
34.32	0		32.3246	206.24		32.3116	45.8267
34.34	0		32.3376	232.975		32.3246	52.7316
34.36	0		32.3506	219.698		32.3376	53.6356
34.38	0		32.3636	202.016		32.3506	47.0618
34.4	0		32.3766	208.469		32.3636	46.3555
34.42	0		32.3896	232.093		32.3766	51.2598
34.44	0		32.4026	201.104		32.3896	50.4483
34.46	0		32.4156	204.327		32.4026	48.8269
34.48	0		32.4286	227.349		32.4156	52.5404
34.5	0		32.4416	237.072		32.4286	51.2319
34.52	0		32.4546	222.266		32.4416	51.2914
34.54	0		32.4676	209.63		32.4546	53.0617
34.56	0		32.4806	219.105		32.4676	47.0688
34.58	0		32.4936	221.844		32.4806	44.0299
34.6	0		32.5066	218.662		32.4936	50.342
34.62	0		32.5196	223.771		32.5066	51.9415
34.64	0		32.5326	225		32.5196	59.0596
34.66	0		32.5456	212.93		32.5326	52.8884
34.68	0		32.5586	253.71		32.5456	48.8807
34.7	0		32.5716	217.127		32.5586	49.6413
34.72	0		32.5846	208.649		32.5716	54.6493
34.74	0		32.5976	199.291		32.5846	48.3505
34.76	0		32.6106	198.265		32.5976	47.5101
34.78	0		32.6236	207.941		32.6106	52.9674
34.8	0		32.6366	211.735		32.6236	49.7654
34.82	0		32.6496	216.352		32.6366	53.3186
34.84	0		32.6626	225.869		32.6496	49.849
34.86	0		32.6756	212.775		32.6626	47.6667
34.88	0		32.6886	199.741		32.6756	49.5213
34.9	0		32.7016	201.113		32.6886	50.1048
34.92	0		32.7146	211.108		32.7016	49.7748
34.94	0		32.7276	200.354		32.7146	48.779
34.96	0		32.7406	221.2		32.7276	50.0822
34.98	0		32.7536	221.79		32.7406	49.2776
35	0		32.7666	202.553		32.7536	48.5453
35.02	0		32.7796	217.912		32.7666	48.458
35.04	0		32.7926	230.384		32.7796	47.3065
35.06	0		32.8056	231.212		32.7926	50.91
35.08	0		32.8186	225.441		32.8056	47.9027
35.1	0		32.8316	216.309		32.8186	48.8863
35.12	0		32.8446	207.236		32.8316	53.1019
35.14	0		32.8576	202.433		32.8446	52.7225
35.16	0		32.8706	198.66		32.8576	51.4434
35.18	0		32.8836	201.467		32.8706	46.2622
35.2	0		32.8966	209.757		32.8836	44.3014
35.22	0		32.9096	211.946		32.8966	48.4585
35.24	0		32.9226	206.865		32.9096	52.562
35.26	0		32.9356	197.93		32.9226	56.5302
35.28	0		32.9486	205.923		32.9356	55.6844
35.3	0		32.9616	210.719		32.9486	53.4785
35.32	0		32.9746	203.432		32.9616	50.9929
35.34	0		32.9876	212.009		32.9746	45.4642
35.36	0		33.0006	213.14		32.9876	46.3824
35.38	0		33.0136	192.472		33.0006	51.1932
35.4	0		33.0266	191.876		33.0136	52.8125
35.42	0		33.0396	214.848		33.0266	55.5656
35.44	0		33.0526	207.887		33.0396	54.5448
35.46	0		33.0656	200.786		33.0526	51.5954
35.48	0		33.0786	216.193		33.0656	53.4159
35.5	0		33.0916	208.69		33.0786	50.0344
35.52	0		33.1046	197.402		33.0916	55.4465
35.54	0		33.1176	207.417		33.1046	56.2684
35.56	0		33.1306	206.405		33.1176	46.4031
35.58	0		33.1436	188.911		33.1306	44.1726
35.6	0		33.1566	194.811		33.1436	44.5936
35.62	0		33.1696	207.761		33.1566	49.8856
35.64	0		33.1826	194.363		33.1696	49.9087
35.66	0		33.1956	192.074		33.1826	48.2801
35.68	0		33.2086	192.09		33.1956	47.9606
35.7	0		33.2216	205.949		33.2086	49.8453
35.72	0		33.2346	224.097		33.2216	51.5531
35.74	0		33.2476	211.312		33.2346	59.3007
35.76	0		33.2606	205.036		33.2476	48.3333
35.78	0		33.2736	208.498		33.2606	49.3293
35.8	0		33.2866	209.522		33.2736	53.2099
35.82	0		33.2996	204.334		33.2866	53.8613
35.84	0		33.3126	197.481		33.2996	47.6167
35.86	0		33.3256	210.512		33.3126	49.5349
35.88	0		33.3386	183.408		33.3256	44.7975
35.9	0		33.3516	183.799		33.3386	47.9368
35.92	0		33.3646	224.793		33.3516	47.0084
35.94	0		33.3776	199.982		33.3646	44.9046
35.96	0.03407		33.3906	193.403		33.3776	48.7478
35.98	0.03549		33.4036	186.048		33.3906	45.5169
36	0.037		33.4166	191.72		33.4036	44.7599
36.02	0.03861		33.4296	191.299		33.4166	45.7231
36.04	0.04032		33.4426	200.96		33.4296	47.9733
36.06	0.05935		33.4556	208		33.4426	45.9571
36.08	0.06203		33.4686	205.696		33.4556	51.1002
36.1	0.0649		33.4816	185.993		33.4686	51.5488
36.12	0.06797		33.4946	196.964		33.4816	47.2945
36.14	0.07126		33.5076	206.874		33.4946	50.1739
36.16	0.0748		33.5206	193.088		33.5076	44.0496
36.18	0.0786		33.5336	208.13		33.5206	49.444
36.2	0.08271		33.5466	174.138		33.5336	39.5688
36.22	0.08715		33.5596	200.601		33.5466	52.9488
36.24	0.09195		33.5726	189.018		33.5596	51.0632
36.26	0.09717		33.5856	236.414		33.5726	38.4021
36.28	0.10284		33.5986	183.044		33.5856	44.6692
36.3	0.10903		33.6116	229.578		33.5986	47.3094
36.32	0.11579		33.6246	225.095		33.6116	44.7171
36.34	0.1232		33.6376	214.317		33.6246	35.6024
36.36	0.13135		33.6506	195.736		33.6376	53.9175
36.38	0.14034		33.6636	218.783		33.6506	49.2758
36.4	0.15029		33.6766	195.524		33.6636	46.1758
36.42	0.16133		33.6896	186.548		33.6766	42.5846
36.44	0.17364		33.7026	198.902		33.6896	52.7777
36.46	0.18742		33.7156	193.619		33.7026	47.2852
36.48	0.20292		33.7286	195.705		33.7156	51.7764
36.5	0.22042		33.7416	197.784		33.7286	45.199
36.52	0.2403		33.7546	183.008		33.7416	49.3306
36.54	0.26301		33.7676	225.469		33.7546	42.7338
36.56	0.2891		33.7806	219.932		33.7676	42.5287
36.58	0.3193		33.7936	214.592		33.7806	41.8146
36.6	0.35451		33.8066	183.681		33.7936	45.8776
36.62	0.3959		33.8196	196.31		33.8066	50.5505
36.64	0.44503		33.8326	183.553		33.8196	55.1709
36.66	0.50395		33.8456	218.996		33.8326	45.7094
36.68	0.57544		33.8586	206.333		33.8456	44.1358
36.7	0.66336		33.8716	214.474		33.8586	44.3333
36.72	0.77317		33.8846	220.348		33.8716	49.0292
36.74	0.91277		33.8976	207.864		33.8846	48.2727
36.76	1.094		33.9106	198.66		33.8976	45.8868
36.78	1.33571		33.9236	187.213		33.9106	45.8353
36.8	1.67265		33.9366	208.518		33.9236	49.9624
36.82	2.25633		33.9496	200.873		33.9366	47.9125
36.84	3.18022		33.9626	208.016		33.9496	41.3638
36.86	5.0842		33.9756	213.713		33.9626	43.3747
36.88	9.01263		33.9886	200.638		33.9756	44.7656
36.9	16.0474		34.0016	197.08		33.9886	40.7377
36.92	25.7381		34.0146	198		34.0016	41.9615
36.94	34.067		34.0276	202.715		34.0146	45.5783
36.96	34.191		34.0406	180.448		34.0276	48.215
36.98	27.7652		34.0536	184.995		34.0406	51.1789
37	22.4601		34.0666	208.806		34.0536	45.2522
37.02	21.0395		34.0796	218.901		34.0666	48.094
37.04	20.8366		34.0926	207.522		34.0796	46.593
37.06	17.568		34.1056	214.735		34.0926	44.7659
37.08	12.1491		34.1186	198.63		34.1056	41.6397
37.1	7.45907		34.1316	191.506		34.1186	40.1882
37.12	4.45757		34.1446	199.753		34.1316	41.7789
37.14	2.86427		34.1576	205.02		34.1446	44.2476
37.16	2.07522		34.1706	175.267		34.1576	46.4191
37.18	1.65279		34.1836	181.603		34.1706	45.3367
37.2	1.39036		34.1966	187.942		34.1836	44.363
37.22	1.20933		34.2096	188.038		34.1966	41.1027
37.24	1.07884		34.2226	196.753		34.2096	41.8476
37.26	0.98368		34.2356	199.206		34.2226	48.765
37.28	0.91476		34.2486	190.351		34.2356	50.8221
37.3	0.86621		34.2616	181.434		34.2486	48.5119
37.32	0.83413		34.2746	190.91		34.2616	47.3333
37.34	0.81599		34.2876	199.226		34.2746	45.4331
37.36	0.81017		34.3006	201.279		34.2876	42.4031
37.38	0.8158		34.3136	191.537		34.3006	42.8507
37.4	0.83261		34.3266	196.578		34.3136	46.151
37.42	0.86085		34.3396	204.034		34.3266	42.4854
37.44	0.90132		34.3526	186.066		34.3396	39.0205
37.46	0.95541		34.3656	183.141		34.3526	46.2161
37.48	1.02521		34.3786	189.105		34.3656	46.4941
37.5	1.11376		34.3916	189.683		34.3786	42.3333
37.52	1.22529		34.4046	200.985		34.3916	40.9189
37.54	1.36574		34.4176	196.758		34.4046	42.9261
37.56	1.54356		34.4306	201.902		34.4176	49.878
37.58	1.80439		34.4436	192.524		34.4306	47.1748
37.6	2.10051		34.4566	179.692		34.4436	42.6667
37.62	2.49149		34.4696	186.714		34.4566	42.7787
37.64	3.0226		34.4826	196.043		34.4696	42.0213
37.66	3.7845		34.4956	196.428		34.4826	39.6837
37.68	5.02693		34.5086	203.855		34.4956	42.1659
37.7	7.36037		34.5216	198.111		34.5086	50.618
37.72	12.2774		34.5346	193.708		34.5216	50.9924
37.74	22.0683		34.5476	196.851		34.5346	45.2554
37.76	38.254		34.5606	209.866		34.5476	48.5556
37.78	58.063		34.5736	182.514		34.5606	49.3738
37.8	70.1767		34.5866	179.31		34.5736	44.6667
37.82	63.9943		34.5996	174.003		34.5866	45.1405
37.84	50.1227		34.6126	204.816		34.5996	47.1207
37.86	41.8543		34.6256	212.737		34.6126	46.3512
37.88	41.078		34.6386	207.192		34.6256	38.8286
37.9	40.2767		34.6516	174.82		34.6386	42.4602
37.92	32.4175		34.6646	220.07		34.6516	44.3333
37.94	21.6082		34.6776	188.404		34.6646	43.9786
37.96	12.9754		34.6906	182.172		34.6776	42.9474
37.98	7.68243		34.7036	185.794		34.6906	45.6324
38	4.96103		34.7166	176.51		34.7036	43.1254
38.02	3.59917		34.7296	190.725		34.7166	40.4131
38.04	2.83819		34.7426	191.683		34.7296	42.5741
38.06	2.34337		34.7556	204.697		34.7426	40.7273
38.08	1.97401		34.7686	168.13		34.7556	47.5154
38.1	1.7104		34.7816	191.452		34.7686	38.1634
38.12	1.50971		34.7946	169.497		34.7816	40.1071
38.14	1.35541		34.8076	185.234		34.7946	45.0575
38.16	1.23657		34.8206	189.092		34.8076	49.0752
38.18	1.1458		34.8336	203.475		34.8206	40.8445
38.2	1.07811		34.8466	192.967		34.8336	38.6721
38.22	1.03017		34.8596	153.769		34.8466	45.3462
38.24	0.99997		34.8726	173.228		34.8596	45.7142
38.26	0.98655		34.8856	181.186		34.8726	47.2029
38.28	0.98991		34.8986	190.939		34.8856	40.3333
38.3	1.01109		34.9116	184.009		34.8986	40.3333
38.32	1.05233		34.9246	182.022		34.9116	46.9258
38.34	1.1174		34.9376	172.211		34.9246	43.0842
38.36	1.21231		34.9506	176.845		34.9376	37.8319
38.38	1.34633		34.9636	197.141		34.9506	52.6925
38.4	1.53425		34.9766	197.051		34.9636	42.2597
38.42	1.8017		34.9896	208.271		34.9766	40.4143
38.44	2.20364		35.0026	220.152		34.9896	42.192
38.46	2.88779		35.0156	181.466		35.0026	47.2368
38.48	4.25357		35.0286	191.642		35.0156	45.5445
38.5	7.15377		35.0416	180.406		35.0286	45.3333
38.52	12.7512		35.0546	192.345		35.0416	39.9955
38.54	21.4937		35.0676	169.368		35.0546	39.9198
38.56	31.1466		35.0806	172.958		35.0676	45.7986
38.58	35.1637		35.0936	179.159		35.0806	48.3864
38.6	30.2718		35.1066	163.001		35.0936	44.1336
38.62	23.4161		35.1196	165.04		35.1066	42.4933
38.64	20.1278		35.1326	186.753		35.1196	42.8867
38.66	20.3196		35.1456	165.574		35.1326	46.2807
38.68	19.7456		35.1586	177.015		35.1456	47
38.7	15.5176		35.1716	189.804		35.1586	45.6661
38.72	10.1794		35.1846	188.838		35.1716	44.2794
38.74	6.07797		35.1976	181.756		35.1846	42.439
38.76	3.63797		35.2106	186.165		35.1976	38.6609
38.78	2.38787		35.2236	161.377		35.2106	43.2448
38.8	1.75437		35.2366	164.261		35.2236	46.5014
38.82	1.38978		35.2496	176.149		35.2366	43.7899
38.84	1.08395		35.2626	184.847		35.2496	45.5902
38.86	0.90719		35.2756	185.558		35.2626	48.1086
38.88	0.7721		35.2886	192.11		35.2756	44.4004
38.9	0.66612		35.3016	183.081		35.2886	45.7048
38.92	0.5494		35.3146	178		35.3016	41.7009
38.94	0.48159		35.3276	171.187		35.3146	40.6959
38.96	0.42575		35.3406	188.14		35.3276	38.8717
38.98	0.37919		35.3536	194.693		35.3406	39.651
39	0.33995		35.3666	187.136		35.3536	45.4444
39.02	0.30656		35.3796	191.699		35.3666	44.5782
39.04	0.2779		35.3926	188.42		35.3796	43.93
39.06	0.25311		35.4056	176.539		35.3926	43.4232
39.08	0.23152		35.4186	164.046		35.4056	41.8509
39.1	0.2126		35.4316	189.095		35.4186	43.9415
39.12	0.19592		35.4446	193.017		35.4316	44.4827
39.14	0.18115		35.4576	187.238		35.4446	38.8163
39.16	0.16799		35.4706	177.841		35.4576	34.7612
39.18	0.15622		35.4836	182.055		35.4706	39.0184
39.2	0.14566		35.4966	185.82		35.4836	44.1394
39.22	0.13613		35.5096	181.085		35.4966	45.3333
39.24	0.12752		35.5226	179.338		35.5096	42.8486
39.26	0.1197		35.5356	169.162		35.5226	44.4984
39.28	0.11258		35.5486	171.739		35.5356	51.4173
39.3	0.10608		35.5616	190.048		35.5486	50.6453
39.32	0.10013		35.5746	195.058		35.5616	41.7392
39.34	0.09466		35.5876	180.861		35.5746	39.0808
39.36	0.08964		35.6006	174.729		35.5876	44.8194
39.38	0.085		35.6136	185.093		35.6006	42.3146
39.4	0.08072		35.6266	179.674		35.6136	35.0313
39.42	0.07675		35.6396	169.988		35.6266	40.2797
39.44	0.07307		35.6526	174.567		35.6396	46.7557
39.46	0.06965		35.6656	178.233		35.6526	42.4726
39.48	0.06646		35.6786	185.653		35.6656	39.4579
39.5	0.06349		35.6916	179.124		35.6786	43.4793
39.52	0.06072		35.7046	178.593		35.6916	44.7484
39.54	0.05812		35.7176	183.423		35.7046	40.5202
39.56	0.05568		35.7306	161.495		35.7176	35.2526
39.58	0.0534		35.7436	168.729		35.7306	35.8188
39.6	0.01949		35.7566	175.231		35.7436	40.1795
39.62	0.01867		35.7696	175.783		35.7566	42.2187
39.64	0.01791		35.7826	185.672		35.7696	43.5586
39.66	0.01719		35.7956	181.926		35.7826	45.5864
39.68	0.01651		35.8086	166.141		35.7956	42.4956
39.7	0		35.8216	176.955		35.8086	39.5512
39.72	0		35.8346	183.057		35.8216	37.8829
39.74	0		35.8476	174.009		35.8346	39.0521
39.76	0		35.8606	170.372		35.8476	38.4049
39.78	0		35.8736	168.18		35.8606	43.1764
39.8	0		35.8866	157.601		35.8736	41.5449
39.82	0		35.8996	176.936		35.8866	36.3121
39.84	0		35.9126	185.765		35.8996	38.9421
39.86	0		35.9256	183.426		35.9126	39.2406
39.88	0		35.9386	180.364		35.9256	44.2368
39.9	0		35.9516	186.745		35.9386	42.8033
39.92	0		35.9646	176.439		35.9516	42.7481
39.94	0		35.9776	173.333		35.9646	40.6419
[truncated: 4,156 more rows]

## Sheet: Supplementary Fig. 2
TiO2-OH			TiO2-Ref1				TiO2-OH			TiO2-Ref1
Wavenumber	Intensity		Wavenumber	Intensity			Wavenumber	Intensity		Wavenumber	Intensity
1270.86	0.01882		1270.86	-0.000443008			2540.27	0.02471		2540.27	-0.000137853
1271.34	0.01886		1271.34	-0.000364385			2540.76	0.02472		2540.76	-3.88646e-05
1271.82	0.01891		1271.82	-0.000329602			2541.24	0.02471		2541.24	2.64417e-05
1272.31	0.01896		1272.31	-0.000348099			2541.72	0.02466		2541.72	4.84802e-05
1272.79	0.01901		1272.79	-0.000415576			2542.2	0.02461		2542.2	3.40287e-05
1273.27	0.01905		1273.27	-0.000513953			2542.68	0.02454		2542.68	1.51729e-06
1273.75	0.01908		1273.75	-0.00061673			2543.17	0.0245		2543.17	-2.68542e-05
1274.23	0.01909		1274.23	-0.000694897			2543.65	0.02447		2543.65	-3.33056e-05
1274.72	0.0191		1274.72	-0.000724644			2544.13	0.02448		2544.13	-1.14071e-05
1275.2	0.01911		1275.2	-0.000693421			2544.61	0.02453		2544.61	3.29415e-05
1275.68	0.01913		1275.68	-0.000603128			2545.09	0.02459		2545.09	8.654e-05
1276.16	0.01915		1276.16	-0.000470575			2545.58	0.02467		2545.58	0.000134396
1276.64	0.01918		1276.64	-0.000323972			2546.06	0.02475		2546.06	0.000167345
1277.13	0.01921		1277.13	-0.000195369			2546.54	0.02483		2546.54	0.000184533
1277.61	0.01924		1277.61	-0.000112466			2547.02	0.02489		2547.02	0.000192132
1278.09	0.01925		1278.09	-9.14231e-05			2547.51	0.02494		2547.51	0.0001988
1278.57	0.01926		1278.57	-0.00013237			2547.99	0.02497		2547.99	0.000211199
1279.06	0.01926		1279.06	-0.000219427			2548.47	0.02498		2548.47	0.000231428
1279.54	0.01926		1279.54	-0.000325934			2548.95	0.02498		2548.95	0.000257976
1280.02	0.01926		1280.02	-0.000420851			2549.43	0.02497		2549.43	0.000287712
1280.5	0.01927		1280.5	-0.000477658			2549.92	0.02496		2549.92	0.000319581
1280.98	0.01929		1280.98	-0.000480505			2550.4	0.02494		2550.4	0.000355459
1281.47	0.0193		1281.47	-0.000427092			2550.88	0.02492		2550.88	0.000398038
1281.95	0.01932		1281.95	-0.00032928			2551.36	0.0249		2551.36	0.000448187
1282.43	0.01934		1282.43	-0.000208526			2551.84	0.02487		2551.84	0.000501765
1282.91	0.01934		1282.91	-9.14132e-05			2552.33	0.02485		2552.33	0.000549204
1283.39	0.01934		1283.39	-3.09029e-06			2552.81	0.02483		2552.81	0.000579382
1283.88	0.01933		1283.88	3.68527e-05			2553.29	0.02482		2553.29	0.000583699
1284.36	0.01931		1284.36	1.81856e-05			2553.77	0.02483		2553.77	0.000562197
1284.84	0.01928		1284.84	-5.84614e-05			2554.26	0.02486		2554.26	0.000524566
1285.32	0.01924		1285.32	-0.000181058			2554.74	0.02492		2554.74	0.000487564
1285.81	0.01919		1285.81	-0.000328866			2555.22	0.025		2555.22	0.000469243
1286.29	0.01915		1286.29	-0.000475272			2555.7	0.02509		2555.7	0.000481251
1286.77	0.01911		1286.77	-0.000594499			2556.18	0.02519		2556.18	0.00052341
1287.25	0.01909		1287.25	-0.000666306			2556.66	0.02529		2556.66	0.000583128
1287.73	0.01909		1287.73	-0.000682043			2557.15	0.02536		2557.15	0.000638747
1288.22	0.01909		1288.22	-0.00064705			2557.63	0.02542		2557.63	0.000668053
1288.7	0.01911		1288.7	-0.000579547			2558.11	0.02544		2558.11	0.000656192
1289.18	0.01913		1289.18	-0.000504445			2558.59	0.02544		2558.59	0.00060117
1289.66	0.01914		1289.66	-0.000446562			2559.08	0.02542		2559.08	0.000515229
1290.14	0.01916		1290.14	-0.000422608			2559.56	0.02539		2559.56	0.000421327
1290.63	0.01918		1290.63	-0.000437435			2560.04	0.02537		2560.04	0.000346226
1291.11	0.0192		1291.11	-0.000483512			2560.52	0.02536		2560.52	0.000312534
1291.59	0.01924		1291.59	-0.000544639			2561	0.02537		2561	0.000331513
1292.07	0.01928		1292.07	-0.000601256			2561.49	0.0254		2561.49	0.000399559
1292.56	0.01932		1292.56	-0.000637373			2561.97	0.02545		2561.97	0.000498318
1293.04	0.01936		1293.04	-0.000644791			2562.45	0.0255		2562.45	0.000598626
1293.52	0.0194		1293.52	-0.000625158			2562.93	0.02554		2562.93	0.000668095
1294	0.01942		1294	-0.000589285			2563.41	0.02556		2563.41	0.000679773
1294.48	0.01943		1294.48	-0.000552541			2563.9	0.02557		2563.9	0.000619932
1294.97	0.01942		1294.97	-0.000529778			2564.38	0.02555		2564.38	0.000494541
1295.45	0.01941		1295.45	-0.000531105			2564.86	0.02553		2564.86	0.000328649
1295.93	0.0194		1295.93	-0.000558412			2565.34	0.02551		2565.34	0.000162345
1296.41	0.01938		1296.41	-0.000605589			2565.82	0.02549		2565.82	3.93662e-05
1296.89	0.01937		1296.89	-0.000659087			2566.31	0.02549		2566.31	-5.44755e-06
1297.38	0.01937		1297.38	-0.000703384			2566.79	0.0255		2566.79	4.2931e-05
1297.86	0.01937		1297.86	-0.000724991			2567.27	0.02552		2567.27	0.00017317
1298.34	0.01937		1298.34	-0.000716378			2567.75	0.02555		2567.75	0.000349668
1298.82	0.01938		1298.82	-0.000678904			2568.24	0.02559		2568.24	0.000522587
1299.31	0.01939		1299.31	-0.000621941			2568.72	0.02564		2568.72	0.000641365
1299.79	0.01941		1299.79	-0.000561408			2569.2	0.02569		2569.2	0.000671034
1300.27	0.01943		1300.27	-0.000515536			2569.68	0.02576		2569.68	0.000601872
1300.75	0.01945		1300.75	-0.000500153			2570.16	0.02584		2570.16	0.000451229
1301.23	0.01947		1301.23	-0.00052422			2570.65	0.02592		2570.65	0.000257887
1301.71	0.01949		1301.71	-0.000586767			2571.13	0.02599		2571.13	6.85456e-05
1302.2	0.0195		1302.2	-0.000676544			2571.61	0.02605		2571.61	-7.47958e-05
1302.68	0.01951		1302.68	-0.000774401			2572.09	0.02609		2572.09	-0.000145727
1303.16	0.01952		1303.16	-0.000858067			2572.57	0.02611		2572.57	-0.000138909
1303.64	0.01952		1303.64	-0.000907424			2573.06	0.02612		2573.06	-6.64302e-05
1304.13	0.01952		1304.13	-0.000910372			2573.54	0.02613		2573.54	4.78884e-05
1304.61	0.01952		1304.61	-0.000864979			2574.02	0.02613		2574.02	0.000177027
1305.09	0.01951		1305.09	-0.000781026			2574.5	0.02613		2574.5	0.000297793
1305.57	0.01949		1305.57	-0.000677323			2574.99	0.02613		2574.99	0.000395012
1306.05	0.01947		1306.05	-0.00057725			2575.47	0.02614		2575.47	0.00046183
1306.54	0.01945		1306.54	-0.000503347			2575.95	0.02615		2575.95	0.000498929
1307.02	0.01942		1307.02	-0.000472843			2576.43	0.02616		2576.43	0.000511787
1307.5	0.0194		1307.5	-0.0004935			2576.91	0.02618		2576.91	0.000509636
1307.98	0.01938		1307.98	-0.000562528			2577.4	0.02621		2577.4	0.000502894
1308.46	0.01936		1308.46	-0.000666635			2577.88	0.02623		2577.88	0.000502823
1308.95	0.01935		1308.95	-0.000785952			2578.36	0.02626		2578.36	0.000519019
1309.43	0.01933		1309.43	-0.000898419			2578.84	0.02628		2578.84	0.000557448
1309.91	0.01931		1309.91	-0.000984126			2579.32	0.0263		2579.32	0.000618736
1310.39	0.01928		1310.39	-0.00103			2579.81	0.02632		2579.81	0.000697105
1310.88	0.01924		1310.88	-0.00102			2580.29	0.02633		2580.29	0.000781363
1311.36	0.0192		1311.36	-0.000970307			2580.77	0.02635		2580.77	0.000858002
1311.84	0.01915		1311.84	-0.000876564			2581.25	0.02637		2581.25	0.000914021
1312.32	0.01911		1312.32	-0.000759121			2581.74	0.02639		2581.74	0.000940799
1312.8	0.01908		1312.8	-0.000639538			2582.22	0.02643		2582.22	0.000935835
1313.29	0.01907		1313.29	-0.000540835			2582.7	0.02646		2582.7	0.000902844
1313.77	0.01908		1313.77	-0.000481932			2583.18	0.0265		2583.18	0.000849962
1314.25	0.0191		1314.25	-0.000472769			2583.66	0.02653		2583.66	0.000788421
1314.73	0.01913		1314.73	-0.000513856			2584.15	0.02655		2584.15	0.00072883
1315.21	0.01915		1315.21	-0.000597043			2584.63	0.02656		2584.63	0.000681048
1315.7	0.01916		1315.7	-0.00070781			2585.11	0.02657		2585.11	0.000652677
1316.18	0.01915		1316.18	-0.000828077			2585.59	0.02656		2585.59	0.000648495
1316.66	0.01913		1316.66	-0.000938264			2586.07	0.02655		2586.07	0.000669924
1317.14	0.0191		1317.14	-0.00102			2586.56	0.02655		2586.56	0.00071365
1317.62	0.01907		1317.62	-0.00106			2587.04	0.02654		2587.04	0.000771299
1318.11	0.01905		1318.11	-0.00104			2587.52	0.02655		2587.52	0.000830057
1318.59	0.01905		1318.59	-0.000974892			2588	0.02657		2588	0.000874356
1319.07	0.01909		1319.07	-0.000866819			2588.49	0.02661		2588.49	0.000889684
1319.55	0.01915		1319.55	-0.000737206			2588.97	0.02667		2588.97	0.000867113
1320.04	0.01923		1320.04	-0.000609873			2589.45	0.02674		2589.45	0.000806941
1320.52	0.01932		1320.52	-0.00050726			2589.93	0.0268		2589.93	0.00072006
1321	0.01942		1321	-0.000445777			2590.41	0.02685		2590.41	0.000625926
1321.48	0.0195		1321.48	-0.000433084			2590.9	0.02689		2590.9	0.000548545
1321.96	0.01958		1321.96	-0.000467661			2591.38	0.02691		2591.38	0.000508993
1322.45	0.01964		1322.45	-0.000539768			2591.86	0.02692		2591.86	0.000519592
1322.93	0.01968		1322.93	-0.000632995			2592.34	0.02693		2592.34	0.0005802
1323.41	0.01971		1323.41	-0.000727782			2592.82	0.02695		2592.82	0.000677409
1323.89	0.01973		1323.89	-0.000803939			2593.31	0.02699		2593.31	0.000788327
1324.38	0.01973		1324.38	-0.000845776			2593.79	0.02704		2593.79	0.000886776
1324.86	0.01973		1324.86	-0.000845763			2594.27	0.0271		2594.27	0.000950242
1325.34	0.01972		1325.34	-0.00080651			2594.75	0.02716		2594.75	0.000965903
1325.82	0.01972		1325.82	-0.000739567			2595.24	0.02721		2595.24	0.000933439
1326.3	0.01972		1326.3	-0.000662594			2595.72	0.02725		2595.72	0.000865488
1326.79	0.01972		1326.79	-0.000594621			2596.2	0.0273		2596.2	0.000783236
1327.27	0.01972		1327.27	-0.000551078			2596.68	0.02734		2596.68	0.000710835
1327.75	0.01972		1327.75	-0.000540105			2597.16	0.02738		2597.16	0.000669464
1328.23	0.01972		1328.23	-0.000561432			2597.64	0.02742		2597.64	0.000671312
1328.71	0.01973		1328.71	-0.000606009			2598.13	0.02745		2598.13	0.000717111
1329.2	0.01973		1329.2	-0.000660626			2598.61	0.02748		2598.61	0.000796099
1329.68	0.01974		1329.68	-0.000710593			2599.09	0.02749		2599.09	0.000889705
1330.16	0.01976		1330.16	-0.00074417			2599.57	0.02749		2599.57	0.000976184
1330.64	0.01978		1330.64	-0.000754717			2600.06	0.02748		2600.06	0.00104
1331.12	0.0198		1331.12	-0.000740334			2600.54	0.02747		2600.54	0.00107
1331.61	0.01982		1331.61	-0.000704001			2601.02	0.02747		2601.02	0.00106
1332.09	0.01983		1332.09	-0.000650768			2601.5	0.02748		2601.5	0.00104
1332.57	0.01982		1332.57	-0.000587265			2601.98	0.0275		2601.98	0.00102
1333.05	0.0198		1333.05	-0.000520582			2602.47	0.02753		2602.47	0.00101
1333.54	0.01976		1333.54	-0.000458249			2602.95	0.02757		2602.95	0.00104
1334.02	0.0197		1334.02	-0.000408236			2603.43	0.0276		2603.43	0.0011
1334.5	0.01962		1334.5	-0.000380023			2603.91	0.02764		2603.91	0.00118
1334.98	0.01954		1334.98	-0.00038225			2604.39	0.02767		2604.39	0.00126
1335.46	0.01944		1335.46	-0.000421937			2604.88	0.0277		2604.88	0.00134
1335.95	0.01933		1335.95	-0.000501524			2605.36	0.02773		2605.36	0.00139
1336.43	0.01921		1336.43	-0.000617521			2605.84	0.02777		2605.84	0.0014
1336.91	0.01909		1336.91	-0.000758588			2606.32	0.0278		2606.32	0.00139
1337.39	0.01896		1337.39	-0.000906275			2606.8	0.02783		2606.8	0.00136
1337.87	0.01884		1337.87	-0.00104			2607.29	0.02787		2607.29	0.00133
1338.36	0.01875		1338.36	-0.00112			2607.77	0.0279		2607.77	0.00132
1338.84	0.01873		1338.84	-0.00114			2608.25	0.02792		2608.25	0.00132
1339.32	0.01878		1339.32	-0.00108			2608.73	0.02794		2608.73	0.00134
1339.8	0.01893		1339.8	-0.00095398			2609.22	0.02795		2609.22	0.00135
1340.29	0.01912		1340.29	-0.000806557			2609.7	0.02796		2609.7	0.00135
1340.77	0.01933		1340.77	-0.000670694			2610.18	0.02796		2610.18	0.00132
1341.25	0.01951		1341.25	-0.000572941			2610.66	0.02796		2610.66	0.00128
1341.73	0.01965		1341.73	-0.000522318			2611.14	0.02797		2611.14	0.00121
1342.21	0.01974		1342.21	-0.000515035			2611.63	0.028		2611.63	0.00115
1342.69	0.01981		1342.69	-0.000539542			2612.11	0.02803		2612.11	0.0011
1343.18	0.01985		1343.18	-0.000581359			2612.59	0.02808		2612.59	0.00108
1343.66	0.01987		1343.66	-0.000625826			2613.07	0.02814		2613.07	0.00109
1344.14	0.01989		1344.14	-0.000660183			2613.55	0.02819		2613.55	0.00114
1344.62	0.01989		1344.62	-0.00067578			2614.04	0.02824		2614.04	0.00122
1345.11	0.01989		1345.11	-0.000669947			2614.52	0.02828		2614.52	0.00131
1345.59	0.01989		1345.59	-0.000646194			2615	0.02832		2615	0.0014
1346.07	0.01987		1346.07	-0.000612731			2615.48	0.02836		2615.48	0.00148
1346.55	0.01985		1346.55	-0.000579438			2615.97	0.02839		2615.97	0.00153
1347.03	0.01983		1347.03	-0.000554465			2616.45	0.02844		2616.45	0.00155
1347.52	0.0198		1347.52	-0.000542222			2616.93	0.02849		2616.93	0.00154
1348	0.01978		1348	-0.000542419			2617.41	0.02855		2617.41	0.0015
1348.48	0.01978		1348.48	-0.000551296			2617.89	0.0286		2617.89	0.00144
1348.96	0.01978		1348.96	-0.000564103			2618.38	0.02865		2618.38	0.00139
1349.44	0.01981		1349.44	-0.00057685			2618.86	0.02869		2618.86	0.00134
1349.93	0.01983		1349.93	-0.000587727			2619.34	0.02871		2619.34	0.00132
1350.41	0.01987		1350.41	-0.000596934			2619.82	0.02873		2619.82	0.00133
1350.89	0.01989		1350.89	-0.000604351			2620.3	0.02873		2620.3	0.00138
1351.37	0.0199		1351.37	-0.000608198			2620.79	0.02872		2620.79	0.00144
1351.86	0.0199		1351.86	-0.000604605			2621.27	0.02871		2621.27	0.00152
1352.34	0.01989		1352.34	-0.000587962			2621.75	0.0287		2621.75	0.0016
1352.82	0.01988		1352.82	-0.000553969			2622.23	0.02869		2622.23	0.00167
1353.3	0.01986		1353.3	-0.000501836			2622.72	0.02868		2622.72	0.00172
1353.78	0.01986		1353.78	-0.000436423			2623.2	0.02869		2623.2	0.00174
1354.27	0.01987		1354.27	-0.00036849			2623.68	0.02871		2623.68	0.00174
1354.75	0.01989		1354.75	-0.000311207			2624.16	0.02875		2624.16	0.00172
1355.23	0.01992		1355.23	-0.000276784			2624.64	0.02882		2624.64	0.0017
1355.71	0.01995		1355.71	-0.000271301			2625.13	0.0289		2625.13	0.00169
1356.19	0.01999		1356.19	-0.000293698			2625.61	0.02899		2625.61	0.00169
1356.68	0.02001		1356.68	-0.000336315			2626.09	0.02907		2626.09	0.00171
1357.16	0.02003		1357.16	-0.000388792			2626.57	0.02915		2626.57	0.00175
1357.64	0.02003		1357.64	-0.000441259			2627.05	0.02921		2627.05	0.00181
1358.12	0.02001		1358.12	-0.000486646			2627.54	0.02924		2627.54	0.00187
1358.61	0.01998		1358.61	-0.000521313			2628.02	0.02926		2628.02	0.00193
1359.09	0.01993		1359.09	-0.000544			2628.5	0.02926		2628.5	0.00198
1359.57	0.01987		1359.57	-0.000554797			2628.98	0.02925		2628.98	0.00201
1360.05	0.01981		1360.05	-0.000553314			2629.47	0.02923		2629.47	0.00201
1360.53	0.01974		1360.53	-0.000538731			2629.95	0.02921		2629.95	0.00199
1361.02	0.01968		1361.02	-0.000510278			2630.43	0.0292		2630.43	0.00197
1361.5	0.01965		1361.5	-0.000469495			2630.91	0.0292		2630.91	0.00194
1361.98	0.01967		1361.98	-0.000421642			2631.39	0.02923		2631.39	0.00192
1362.46	0.01975		1362.46	-0.000376819			2631.88	0.02927		2631.88	0.00193
1362.94	0.01988		1362.94	-0.000347666			2632.36	0.02933		2632.36	0.00195
1363.43	0.02002		1363.43	-0.000342893			2632.84	0.02939		2632.84	0.00198
1363.91	0.02014		1363.91	-0.00036361			2633.32	0.02944		2633.32	0.00203
1364.39	0.0202		1364.39	-0.000402117			2633.8	0.02949		2633.8	0.00208
1364.87	0.02021		1364.87	-0.000448184			2634.29	0.02952		2634.29	0.00213
1365.36	0.02018		1365.36	-0.000492311			2634.77	0.02955		2634.77	0.00217
1365.84	0.02013		1365.84	-0.000529368			2635.25	0.02957		2635.25	0.00219
1366.32	0.02007		1366.32	-0.000558275			2635.73	0.02959		2635.73	0.00221
1366.8	0.02002		1366.8	-0.000580602			2636.22	0.02962		2636.22	0.00221
1367.28	0.01998		1367.28	-0.000598519			2636.7	0.02967		2636.7	0.0022
1367.77	0.01996		1367.77	-0.000612526			2637.18	0.02972		2637.18	0.00217
1368.25	0.01994		1368.25	-0.000621213			2637.66	0.02977		2637.66	0.00214
1368.73	0.01995		1368.73	-0.000622751			2638.14	0.02981		2638.14	0.0021
1369.21	0.01995		1369.21	-0.000616757			2638.62	0.02984		2638.62	0.00207
1369.69	0.01996		1369.69	-0.000605974			2639.11	0.02986		2639.11	0.00205
1370.18	0.01995		1370.18	-0.000595401			2639.59	0.02988		2639.59	0.00205
1370.66	0.01994		1370.66	-0.000591258			2640.07	0.02988		2640.07	0.00206
1371.14	0.01991		1371.14	-0.000598015			2640.55	0.02989		2640.55	0.0021
1371.62	0.01988		1371.62	-0.000617852			2641.04	0.0299		2641.04	0.00214
1372.1	0.01984		1372.1	-0.000649629			2641.52	0.02992		2641.52	0.00218
1372.59	0.01981		1372.59	-0.000687706			2642	0.02995		2642	0.00221
1373.07	0.01979		1373.07	-0.000721654			2642.48	0.02998		2642.48	0.00223
1373.55	0.0198		1373.55	-0.00073928			2642.96	0.03003		2642.96	0.00223
1374.03	0.01986		1374.03	-0.000731684			2643.45	0.03008		2643.45	0.00221
1374.52	0.01995		1374.52	-0.00070063			2643.93	0.03013		2643.93	0.00219
1375	0.02007		1375	-0.000659065			2644.41	0.03018		2644.41	0.00216
1375.48	0.02016		1375.48	-0.00062238			2644.89	0.03022		2644.89	0.00214
1375.96	0.02022		1375.96	-0.000599015			2645.38	0.03025		2645.38	0.00213
1376.44	0.02024		1376.44	-0.000588813			2645.86	0.03028		2645.86	0.00213
1376.93	0.02024		1376.93	-0.000585843			2646.34	0.0303		2646.34	0.00214
1377.41	0.02023		1377.41	-0.000583774			2646.82	0.03033		2646.82	0.00217
1377.89	0.02023		1377.89	-0.000577909			2647.3	0.03035		2647.3	0.00219
1378.37	0.02024		1378.37	-0.000567126			2647.78	0.03038		2647.78	0.00221
1378.85	0.02028		1378.85	-0.000553258			2648.27	0.0304		2648.27	0.00223
1379.34	0.02032		1379.34	-0.000539255			2648.75	0.03043		2648.75	0.00224
1379.82	0.02037		1379.82	-0.000528168			2649.23	0.03045		2649.23	0.00223
1380.3	0.02042		1380.3	-0.000522065			2649.71	0.03047		2649.71	0.00222
1380.78	0.02046		1380.78	-0.000521725			2650.2	0.03049		2650.2	0.0022
1381.27	0.02049		1381.27	-0.000528213			2650.68	0.0305		2650.68	0.00218
1381.75	0.02051		1381.75	-0.000542824			2651.16	0.03051		2651.16	0.00215
1382.23	0.02051		1382.23	-0.000566416			2651.64	0.03052		2651.64	0.00213
1382.71	0.02049		1382.71	-0.000598615			2652.12	0.03052		2652.12	0.00212
1383.19	0.02046		1383.19	-0.000636504			2652.61	0.03053		2652.61	0.00212
1383.67	0.0204		1383.67	-0.000673813			2653.09	0.03053		2653.09	0.00212
1384.16	0.02032		1384.16	-0.000702272			2653.57	0.03053		2653.57	0.00213
1384.64	0.02023		1384.64	-0.000713854			2654.05	0.03053		2654.05	0.00214
1385.12	0.02013		1385.12	-0.000701954			2654.53	0.03054		2654.53	0.00215
1385.6	0.02003		1385.6	-0.000663332			2655.02	0.03055		2655.02	0.00216
1386.09	0.01995		1386.09	-0.000599142			2655.5	0.03056		2655.5	0.00216
1386.57	0.01991		1386.57	-0.000517661			2655.98	0.03057		2655.98	0.00216
1387.05	0.01992		1387.05	-0.000434709			2656.46	0.03058		2656.46	0.00216
1387.53	0.02		1387.53	-0.000370089			2656.95	0.03058		2656.95	0.00215
1388.01	0.02011		1388.01	-0.000339331			2657.43	0.03059		2657.43	0.00215
1388.5	0.02022		1388.5	-0.000346528			2657.91	0.03058		2657.91	0.00216
1388.98	0.0203		1388.98	-0.000384055			2658.39	0.03057		2658.39	0.00216
1389.46	0.02034		1389.46	-0.000438088			2658.87	0.03056		2658.87	0.00216
1389.94	0.02034		1389.94	-0.000494532			2659.36	0.03053		2659.36	0.00216
1390.42	0.02032		1390.42	-0.000542448			2659.84	0.0305		2659.84	0.00214
1390.91	0.02027		1390.91	-0.000574668			2660.32	0.03047		2660.32	0.0021
1391.39	0.02023		1391.39	-0.00058774			2660.8	0.03042		2660.8	0.00206
1391.87	0.02018		1391.87	-0.000581702			2661.28	0.03037		2661.28	0.002
1392.35	0.02013		1392.35	-0.000559738			2661.77	0.03033		2661.77	0.00194
1392.84	0.02009		1392.84	-0.000528152			2662.25	0.03028		2662.25	0.00188
1393.32	0.02004		1393.32	-0.000495616			2662.73	0.03025		2662.73	0.00182
1393.8	0.01997		1393.8	-0.000473088			2663.21	0.03022		2663.21	0.00176
1394.28	0.01991		1394.28	-0.000471964			2663.7	0.03019		2663.7	0.0017
1394.76	0.01985		1394.76	-0.000502998			2664.18	0.03017		2664.18	0.00163
1395.25	0.01981		1395.25	-0.000571632			2664.66	0.03015		2664.66	0.00157
1395.73	0.0198		1395.73	-0.000673953			2665.14	0.03012		2665.14	0.00151
1396.21	0.01979		1396.21	-0.000795647			2665.62	0.0301		2665.62	0.00145
1396.69	0.01978		1396.69	-0.000915033			2666.11	0.03008		2666.11	0.0014
1397.17	0.01979		1397.17	-0.00101			2666.59	0.03006		2666.59	0.00135
1397.66	0.01984		1397.66	-0.00105			2667.07	0.03005		2667.07	0.00132
1398.14	0.01993		1398.14	-0.00103			2667.55	0.03005		2667.55	0.00129
1398.62	0.02007		1398.62	-0.000929631			2668.03	0.03006		2668.03	0.00127
1399.1	0.02026		1399.1	-0.000779864			2668.52	0.03007		2668.52	0.00125
1399.59	0.02045		1399.59	-0.000611526			2669	0.03009		2669	0.00124
1400.07	0.02059		1400.07	-0.000463762			2669.48	0.03012		2669.48	0.00122
1400.55	0.02067		1400.55	-0.000362008			2669.96	0.03015		2669.96	0.0012
1401.03	0.02069		1401.03	-0.000311883			2670.45	0.03018		2670.45	0.00118
1401.51	0.02066		1401.51	-0.000305811			2670.93	0.03021		2670.93	0.00115
1402	0.02062		1402	-0.000331336			2671.41	0.03024		2671.41	0.00111
1402.48	0.02058		1402.48	-0.000377242			2671.89	0.03026		2671.89	0.00107
1402.96	0.02056		1402.96	-0.000433676			2672.37	0.03027		2672.37	0.00102
1403.44	0.02056		1403.44	-0.000491081			2672.86	0.03027		2672.86	0.000987714
1403.92	0.02058		1403.92	-0.000537742			2673.34	0.03027		2673.34	0.000961001
1404.41	0.02061		1404.41	-0.000561231			2673.82	0.03026		2673.82	0.000948229
1404.89	0.02066		1404.89	-0.000552956			2674.3	0.03026		2674.3	0.000949998
1405.37	0.02071		1405.37	-0.000514067			2674.78	0.03026		2674.78	0.000962726
1405.85	0.02076		1405.85	-0.000454902			2675.27	0.03027		2675.27	0.000980525
1406.34	0.02078		1406.34	-0.000390875			2675.75	0.03029		2675.75	0.000996353
1406.82	0.02079		1406.82	-0.000335682			2676.23	0.03031		2676.23	0.001
1407.3	0.02077		1407.3	-0.000298848			2676.71	0.03034		2676.71	0.001
1407.78	0.02074		1407.78	-0.000284814			2677.2	0.03037		2677.2	0.000990997
1408.26	0.02071		1408.26	-0.000294122			2677.68	0.0304		2677.68	0.000973835
1408.74	0.02067		1408.74	-0.000323722			2678.16	0.03044		2678.16	0.000956054
1409.23	0.02064		1409.23	-0.000366562			2678.64	0.03047		2678.64	0.000942442
1409.71	0.02061		1409.71	-0.000412376			2679.12	0.03051		2679.12	0.000936001
1410.19	0.0206		1410.19	-0.000449291			2679.61	0.03055		2679.61	0.00093843
1410.67	0.0206		1410.67	-0.000467327			2680.09	0.03058		2680.09	0.000949808
1411.16	0.02062		1411.16	-0.000461557			2680.57	0.03062		2680.57	0.000969157
1411.64	0.02065		1411.64	-0.000435572			2681.05	0.03066		2681.05	0.000994563
1412.12	0.02069		1412.12	-0.000399494			2681.53	0.03069		2681.53	0.00102
1412.6	0.02071		1412.6	-0.00036704			2682.02	0.03072		2682.02	0.00105
1413.08	0.02071		1413.08	-0.000351314			2682.5	0.03075		2682.5	0.00108
1413.57	0.02068		1413.57	-0.000361327			2682.98	0.03079		2682.98	0.0011
1414.05	0.02063		1414.05	-0.000400087			2683.46	0.03082		2683.46	0.0011
1414.53	0.02055		1414.53	-0.000464586			2683.94	0.03085		2683.94	0.0011
1415.01	0.02045		1415.01	-0.000547101			2684.43	0.03088		2684.43	0.00108
1415.49	0.02033		1415.49	-0.000636668			2684.91	0.03091		2684.91	0.00106
1415.98	0.02021		1415.98	-0.000721374			2685.39	0.03094		2685.39	0.00103
1416.46	0.0201		1416.46	-0.000789925			2685.87	0.03097		2685.87	0.00101
1416.94	0.02001		1416.94	-0.00083181			2686.36	0.03099		2686.36	0.00101
1417.42	0.01996		1417.42	-0.000836048			2686.84	0.03101		2686.84	0.00101
1417.9	0.01999		1417.9	-0.00079158			2687.32	0.03102		2687.32	0.00102
1418.39	0.02013		1418.39	-0.000695113			2687.8	0.03104		2687.8	0.00104
1418.87	0.02034		1418.87	-0.000565583			2688.28	0.03106		2688.28	0.00106
1419.35	0.02058		1419.35	-0.000447075			2688.76	0.03109		2688.76	0.00107
1419.83	0.02074		1419.83	-0.00038457			2689.25	0.03111		2689.25	0.00109
1420.32	0.02078		1420.32	-0.00039542			2689.73	0.03114		2689.73	0.0011
1420.8	0.02072		1420.8	-0.0004653			2690.21	0.03118		2690.21	0.0011
1421.28	0.02062		1421.28	-0.000562575			2690.69	0.03121		2690.69	0.0011
1421.76	0.02051		1421.76	-0.000653699			2691.18	0.03125		2691.18	0.00109
1422.24	0.02044		1422.24	-0.00071162			2691.66	0.03128		2691.66	0.00107
1422.73	0.02042		1422.73	-0.000719389			2692.14	0.0313		2692.14	0.00105
1423.21	0.02046		1423.21	-0.000672688			2692.62	0.03133		2692.62	0.00103
1423.69	0.02055		1423.69	-0.000582614			2693.1	0.03136		2693.1	0.00102
1424.17	0.02065		1424.17	-0.000475606			2693.59	0.03138		2693.59	0.00102
1424.65	0.02074		1424.65	-0.000384518			2694.07	0.03141		2694.07	0.00102
1425.14	0.02078		1425.14	-0.000333933			2694.55	0.03145		2694.55	0.00103
1425.62	0.02077		1425.62	-0.0003306			2695.03	0.03148		2695.03	0.00104
1426.1	0.02072		1426.1	-0.000365037			2695.51	0.03151		2695.51	0.00105
1426.58	0.02065		1426.58	-0.000420959			2696	0.03154		2696	0.00106
1427.07	0.02058		1427.07	-0.000481757			2696.48	0.03157		2696.48	0.00106
1427.55	0.02051		1427.55	-0.000534986			2696.96	0.03161		2696.96	0.00106
1428.03	0.02047		1428.03	-0.000571801			2697.44	0.03164		2697.44	0.00106
1428.51	0.02046		1428.51	-0.000586288			2697.93	0.03168		2697.93	0.00107
1428.99	0.02046		1428.99	-0.000576523			2698.41	0.03172		2698.41	0.00108
1429.48	0.02049		1429.48	-0.000545718			2698.89	0.03175		2698.89	0.0011
1429.96	0.02054		1429.96	-0.000503074			2699.37	0.03179		2699.37	0.00112
1430.44	0.02058		1430.44	-0.00046161			2699.85	0.03181		2699.85	0.00113
1430.92	0.02061		1430.92	-0.000433083			2700.34	0.03184		2700.34	0.00113
1431.4	0.0206		1431.4	-0.000425449			2700.82	0.03186		2700.82	0.00113
1431.89	0.02055		1431.89	-0.000440887			2701.3	0.03188		2701.3	0.00112
1432.37	0.02046		1432.37	-0.000475132			2701.78	0.0319		2701.78	0.00111
1432.85	0.02036		1432.85	-0.000519079			2702.26	0.03192		2702.26	0.0011
1433.33	0.02026		1433.33	-0.00056028			2702.75	0.03195		2702.75	0.00111
1433.82	0.02018		1433.82	-0.000586867			2703.23	0.03197		2703.23	0.00113
1434.3	0.02014		1434.3	-0.000588261			2703.71	0.032		2703.71	0.00115
1434.78	0.02015		1434.78	-0.00055636			2704.19	0.03204		2704.19	0.00118
1435.26	0.02023		1435.26	-0.00048278			2704.68	0.03208		2704.68	0.00119
1435.74	0.02038		1435.74	-0.000359497			2705.16	0.03213		2705.16	0.00119
1436.23	0.0206		1436.23	-0.000190195			2705.64	0.03218		2705.64	0.00118
1436.71	0.02087		1436.71	-5.29505e-06			2706.12	0.03224		2706.12	0.00116
1437.19	0.02112		1437.19	0.000143402			2706.6	0.0323		2706.6	0.00113
1437.67	0.0213		1437.67	0.000217993			2707.09	0.03235		2707.09	0.0011
1438.15	0.02137		1438.15	0.000217563			2707.57	0.03239		2707.57	0.00108
1438.64	0.02136		1438.64	0.000169413			2708.05	0.03242		2708.05	0.00106
1439.12	0.02131		1439.12	0.000106425			2708.53	0.03244		2708.53	0.00105
1439.6	0.02126		1439.6	5.2537e-05			2709.01	0.03245		2709.01	0.00105
1440.08	0.02122		1440.08	1.8767e-05			2709.5	0.03245		2709.5	0.00106
1440.57	0.02119		1440.57	4.63294e-06			2709.98	0.03245		2709.98	0.00107
1441.05	0.02119		1441.05	3.22788e-06			2710.46	0.03245		2710.46	0.0011
1441.53	0.02118		1441.53	5.64683e-06			2710.94	0.03246		2710.94	0.00112
1442.01	0.02118		1442.01	4.47978e-06			2711.43	0.03247		2711.43	0.00114
1442.49	0.02116		1442.49	-4.30327e-06			2711.91	0.03249		2711.91	0.00115
1442.98	0.02112		1442.98	-2.23729e-05			2712.39	0.03252		2712.39	0.00116
1443.46	0.02107		1443.46	-4.9869e-05			2712.87	0.03256		2712.87	0.00116
1443.94	0.02101		1443.94	-8.7174e-05			2713.35	0.0326		2713.35	0.00116
1444.42	0.02095		1444.42	-0.000134152			2713.84	0.03264		2713.84	0.00116
1444.9	0.02089		1444.9	-0.000190525			2714.32	0.03268		2714.32	0.00116
1445.39	0.02084		1445.39	-0.000252437			2714.8	0.03271		2714.8	0.00116
1445.87	0.02082		1445.87	-0.000313151			2715.28	0.03273		2715.28	0.00116
1446.35	0.02083		1446.35	-0.000361176			2715.76	0.03275		2715.76	0.00116
1446.83	0.02088		1446.83	-0.000382362			2716.25	0.03277		2716.25	0.00116
1447.31	0.02096		1447.31	-0.000364908			2716.73	0.03278		2716.73	0.00115
1447.8	0.02106		1447.8	-0.000308495			2717.21	0.03279		2717.21	0.00115
1448.28	0.02115		1448.28	-0.000228187			2717.69	0.03281		2717.69	0.00113
1448.76	0.02122		1448.76	-0.000148341			2718.18	0.03284		2718.18	0.00112
1449.24	0.02125		1449.24	-9.01682e-05			2718.66	0.03287		2718.66	0.00111
1449.72	0.02122		1449.72	-6.30823e-05			2719.14	0.03291		2719.14	0.0011
1450.21	0.02116		1450.21	-6.58683e-05			2719.62	0.03295		2719.62	0.0011
1450.69	0.02108		1450.69	-9.19264e-05			2720.1	0.03299		2720.1	0.00109
1451.17	0.02099		1451.17	-0.000134386			2720.59	0.03304		2720.59	0.00109
1451.65	0.02088		1451.65	-0.000188048			2721.07	0.03309		2721.07	0.00109
1452.14	0.02075		1452.14	-0.000248923			2721.55	0.03312		2721.55	0.00109
1452.62	0.0206		1452.62	-0.000313267			2722.03	0.03315		2722.03	0.00109
1453.1	0.02044		1453.1	-0.000376957			2722.51	0.03317		2722.51	0.00108
1453.58	0.02027		1453.58	-0.000436917			2723	0.03319		2723	0.00108
1454.06	0.02009		1454.06	-0.000495277			2723.48	0.03321		2723.48	0.00107
1454.55	0.01992		1454.55	-0.000563256			2723.96	0.03324		2723.96	0.00106
1455.03	0.01976		1455.03	-0.000661112			2724.44	0.03327		2724.44	0.00106
1455.51	0.01958		1455.51	-0.000809692			2724.92	0.03331		2724.92	0.00105
1455.99	0.01938		1455.99	-0.001			2725.41	0.03335		2725.41	0.00104
1456.47	0.01921		1456.47	-0.00115			2725.89	0.03339		2725.89	0.00104
1456.96	0.01928		1456.96	-0.00112			2726.37	0.03343		2726.37	0.00104
1457.44	0.01972		1457.44	-0.000852512			2726.85	0.03346		2726.85	0.00103
1457.92	0.02038		1457.92	-0.00048454			2727.34	0.03348		2727.34	0.00103
1458.4	0.02096		1458.4	-0.000186191			2727.82	0.0335		2727.82	0.00103
1458.88	0.0213		1458.88	-1.88224e-05			2728.3	0.03352		2728.3	0.00102
1459.37	0.02143		1459.37	3.74815e-05			2728.78	0.03355		2728.78	0.00102
1459.85	0.02142		1459.85	2.11229e-05			2729.26	0.03358		2729.26	0.00101
1460.33	0.02133		1460.33	-3.75272e-05			2729.74	0.03361		2729.74	0.00101
1460.81	0.0212		1460.81	-0.000118547			2730.23	0.03365		2730.23	0.00101
1461.3	0.02107		1461.3	-0.000208337			2730.71	0.0337		2730.71	0.00101
1461.78	0.02097		1461.78	-0.000296819			2731.19	0.03375		2731.19	0.00103
1462.26	0.02089		1462.26	-0.000373791			2731.67	0.0338		2731.67	0.00105
1462.74	0.02085		1462.74	-0.000426898			2732.16	0.03386		2732.16	0.00107
1463.22	0.02085		1463.22	-0.00044051			2732.64	0.03392		2732.64	0.0011
1463.71	0.02089		1463.71	-0.000396267			2733.12	0.03398		2733.12	0.00111
1464.19	0.02099		1464.19	-0.00028298			2733.6	0.03403		2733.6	0.00113
1464.67	0.02113		1464.67	-0.000112207			2734.08	0.03407		2734.08	0.00113
1465.15	0.0213		1465.15	7.56687e-05			2734.57	0.03411		2734.57	0.00114
1465.63	0.02145		1465.63	0.000229484			2735.05	0.03413		2735.05	0.00114
1466.12	0.02155		1466.12	0.000317805			2735.53	0.03415		2735.53	0.00114
1466.6	0.02158		1466.6	0.000338838			2736.01	0.03416		2736.01	0.00115
1467.08	0.02154		1467.08	0.000310506			2736.49	0.03418		2736.49	0.00117
1467.56	0.02146		1467.56	0.000255995			2736.98	0.03419		2736.98	0.00118
1468.05	0.02136		1468.05	0.000193769			2737.46	0.03421		2737.46	0.0012
1468.53	0.02127		1468.53	0.000135593			2737.94	0.03422		2737.94	0.00122
1469.01	0.0212		1469.01	8.65217e-05			2738.42	0.03424		2738.42	0.00124
1469.49	0.02114		1469.49	4.61816e-05			2738.91	0.03427		2738.91	0.00126
1469.97	0.0211		1469.97	9.73356e-06			2739.39	0.0343		2739.39	0.00128
1470.46	0.02106		1470.46	-2.94465e-05			2739.87	0.03434		2739.87	0.00131
1470.94	0.02098		1470.94	-7.57185e-05			2740.35	0.03438		2740.35	0.00132
1471.42	0.02086		1471.42	-0.000123133			2740.83	0.03443		2740.83	0.00133
1471.9	0.0207		1471.9	-0.000149163			2741.32	0.03447		2741.32	0.00134
1472.38	0.02058		1472.38	-0.000127133			2741.8	0.03451		2741.8	0.00133
1472.87	0.02058		1472.87	-5.67114e-05			2742.28	0.03455		2742.28	0.00131
1473.35	0.02072		1473.35	2.59546e-05			2742.76	0.03458		2742.76	0.00129
1473.83	0.02091		1473.83	8.46655e-05			2743.24	0.03461		2743.24	0.00127
1474.31	0.02109		1474.31	0.00011566			2743.73	0.03463		2743.73	0.00126
1474.8	0.02125		1474.8	0.0001403			2744.21	0.03467		2744.21	0.00127
1475.28	0.02141		1475.28	0.000181608			2744.69	0.0347		2744.69	0.00128
1475.76	0.02159		1475.76	0.00024681			2745.17	0.03474		2745.17	0.00131
1476.24	0.02175		1476.24	0.000323849			2745.66	0.03478		2745.66	0.00134
1476.72	0.02188		1476.72	0.000388255			2746.14	0.03482		2746.14	0.00137
1477.21	0.02195		1477.21	0.000416894			2746.62	0.03485		2746.62	0.00138
1477.69	0.02195		1477.69	0.000400108			2747.1	0.03488		2747.1	0.00139
1478.17	0.02188		1478.17	0.000343959			2747.58	0.03491		2747.58	0.00138
1478.65	0.02179		1478.65	0.000266011			2748.07	0.03493		2748.07	0.00136
1479.13	0.02169		1479.13	0.00018825			2748.55	0.03496		2748.55	0.00134
1479.62	0.02162		1479.62	0.000131158			2749.03	0.03499		2749.03	0.00131
1480.1	0.02158		1480.1	0.000109526			2749.51	0.03503		2749.51	0.0013
1480.58	0.02159		1480.58	0.000129959			2749.99	0.03507		2749.99	0.00129
1481.06	0.02163		1481.06	0.000186738			2750.48	0.03511		2750.48	0.00129
1481.55	0.0217		1481.55	0.000263737			2750.96	0.03515		2750.96	0.0013
1482.03	0.02176		1482.03	0.000339764			2751.44	0.03518		2751.44	0.00132
1482.51	0.0218		1482.51	0.000397138			2751.92	0.03521		2751.92	0.00134
1482.99	0.02182		1482.99	0.000426956			2752.41	0.03523		2752.41	0.00136
1483.47	0.02181		1483.47	0.000427861			2752.89	0.03526		2752.89	0.00139
1483.95	0.02178		1483.95	0.000401513			2753.37	0.03528		2753.37	0.00141
1484.44	0.02174		1484.44	0.000349428			2753.85	0.0353		2753.85	0.00143
1484.92	0.02167		1484.92	0.000269781			2754.33	0.03533		2754.33	0.00144
1485.4	0.02157		1485.4	0.000160382			2754.82	0.03537		2754.82	0.00145
1485.88	0.02144		1485.88	2.15924e-05			2755.3	0.03541		2755.3	0.00146
1486.37	0.02128		1486.37	-0.000139805			2755.78	0.03545		2755.78	0.00146
1486.85	0.0211		1486.85	-0.000308627			2756.26	0.0355		2756.26	0.00145
1487.33	0.02091		1487.33	-0.000460202			2756.74	0.03553		2756.74	0.00144
1487.81	0.02074		1487.81	-0.000561899			2757.23	0.03556		2757.23	0.00143
1488.29	0.02063		1488.29	-0.000576689			2757.71	0.03559		2757.71	0.00142
1488.78	0.02063		1488.78	-0.000472787			2758.19	0.03561		2758.19	0.00142
1489.26	0.02079		1489.26	-0.000244118			2758.67	0.03564		2758.67	0.00143
1489.74	0.02112		1489.74	6.62954e-05			2759.15	0.03566		2759.15	0.00144
1490.22	0.02155		1490.22	0.000371407			2759.64	0.0357		2759.64	0.00145
1490.7	0.02195		1490.7	0.000589903			2760.12	0.03574		2760.12	0.00146
1491.19	0.02221		1491.19	0.000688073			2760.6	0.03577		2760.6	0.00147
1491.67	0.0223		1491.67	0.00068015			2761.08	0.03581		2761.08	0.00147
1492.15	0.02226		1492.15	0.000602326			2761.57	0.03585		2761.57	0.00146
1492.63	0.02215		1492.63	0.000491883			2762.05	0.03588		2762.05	0.00144
1493.12	0.02201		1493.12	0.000376854			2762.53	0.03591		2762.53	0.00143
1493.6	0.02186		1493.6	0.000274027			2763.01	0.03595		2763.01	0.00141
1494.08	0.02173		1494.08	0.000190178			2763.49	0.03599		2763.49	0.0014
1494.56	0.02161		1494.56	0.000125229			2763.98	0.03603		2763.98	0.00139
1495.04	0.02151		1495.04	7.71773e-05			2764.46	0.03608		2764.46	0.00138
1495.53	0.02141		1495.53	4.64552e-05			2764.94	0.03613		2764.94	0.00138
1496.01	0.02134		1496.01	3.64671e-05			2765.42	0.03618		2765.42	0.00139
1496.49	0.02129		1496.49	4.93731e-05			2765.9	0.03623		2765.9	0.00141
1496.97	0.02131		1496.97	7.93844e-05			2766.39	0.03627		2766.39	0.00143
1497.45	0.02139		1497.45	0.00011407			2766.87	0.03631		2766.87	0.00146
1497.94	0.02152		1497.94	0.000143084			2767.35	0.03635		2767.35	0.00149
1498.42	0.02165		1498.42	0.000164028			2767.83	0.03638		2767.83	0.00152
1498.9	0.02177		1498.9	0.00018048			2768.32	0.03641		2768.32	0.00154
1499.38	0.02186		1499.38	0.000194905			2768.8	0.03643		2768.8	0.00155
1499.87	0.02192		1499.87	0.000204738			2769.28	0.03644		2769.28	0.00156
1500.35	0.02193		1500.35	0.000203697			2769.76	0.03645		2769.76	0.00155
1500.83	0.02191		1500.83	0.00018569			2770.24	0.03646		2770.24	0.00154
1501.31	0.02185		1501.31	0.000150073			2770.72	0.03648		2770.72	0.00153
1501.79	0.02178		1501.79	0.000103656			2771.21	0.0365		2771.21	0.00152
1502.28	0.02169		1502.28	5.87663e-05			2771.69	0.03653		2771.69	0.0015
1502.76	0.02163		1502.76	3.05582e-05			2772.17	0.03657		2772.17	0.00149
1503.24	0.02161		1503.24	3.03662e-05			2772.65	0.03661		2772.65	0.00149
1503.72	0.02167		1503.72	6.08901e-05			2773.14	0.03666		2773.14	0.00149
1504.2	0.02181		1504.2	0.000110623			2773.62	0.0367		2773.62	0.0015
1504.69	0.02204		1504.69	0.000151095			2774.1	0.03674		2774.1	0.00152
1505.17	0.02228		1505.17	0.000137479			2774.58	0.03678		2774.58	0.00155
1505.65	0.02234		1505.65	2.52123e-05			2775.06	0.03682		2775.06	0.00159
1506.13	0.02195		1506.13	-0.000184536			2775.55	0.03686		2775.55	0.00163
1506.62	0.02114		1506.62	-0.000374753			2776.03	0.0369		2776.03	0.00167
1507.1	0.0205		1507.1	-0.000363975			2776.51	0.03694		2776.51	0.0017
1507.58	0.02054		1507.58	-0.000172745			2776.99	0.03698		2776.99	0.00173
1508.06	0.02095		1508.06	3.13905e-06			2777.47	0.03702		2777.47	0.00174
1508.54	0.02129		1508.54	7.6717e-05			2777.96	0.03707		2777.96	0.00174
1509.03	0.02146		1509.03	8.21289e-05			2778.44	0.03711		2778.44	0.00174
1509.51	0.02154		1509.51	7.58523e-05			2778.92	0.03716		2778.92	0.00172
1509.99	0.02161		1509.99	9.48642e-05			2779.4	0.03721		2779.4	0.0017
1510.47	0.02171		1510.47	0.000151541			2779.89	0.03725		2779.89	0.00168
1510.95	0.02185		1510.95	0.000238501			2780.37	0.03729		2780.37	0.00166
1511.44	0.02201		1511.44	0.000334558			2780.85	0.03731		2780.85	0.00164
1511.92	0.02215		1511.92	0.000413949			2781.33	0.03734		2781.33	0.00162
1512.4	0.02224		1512.4	0.000455324			2781.81	0.03736		2781.81	0.00162
1512.88	0.02228		1512.88	0.000447257			2782.3	0.03738		2782.3	0.00162
1513.37	0.02226		1513.37	0.000389205			2782.78	0.03741		2782.78	0.00163
1513.85	0.02221		1513.85	0.000289046			2783.26	0.03744		2783.26	0.00165
1514.33	0.02214		1514.33	0.000158442			2783.74	0.03748		2783.74	0.00167
1514.81	0.02209		1514.81	1.28391e-05			2784.22	0.03752		2784.22	0.00169
1515.29	0.02206		1515.29	-0.000127661			2784.71	0.03756		2784.71	0.00172
1515.78	0.02206		1515.78	-0.000230634			2785.19	0.0376		2785.19	0.00174
1516.26	0.02212		1516.26	-0.000255984			2785.67	0.03764		2785.67	0.00176
1516.74	0.02223		1516.74	-0.000187544			2786.15	0.03768		2786.15	0.00178
1517.22	0.02237		1517.22	-5.3065e-05			2786.64	0.03772		2786.64	0.0018
1517.7	0.02248		1517.7	9.08081e-05			2787.12	0.03775		2787.12	0.00182
1518.19	0.02251		1518.19	0.000198135			2787.6	0.03779		2787.6	0.00183
1518.67	0.02246		1518.67	0.000250067			2788.08	0.03783		2788.08	0.00184
1519.15	0.02235		1519.15	0.000245271			2788.56	0.03787		2788.56	0.00185
1519.63	0.0222		1519.63	0.000186686			2789.05	0.03791		2789.05	0.00185
1520.11	0.02202		1520.11	8.31742e-05			2789.53	0.03795		2789.53	0.00185
1520.6	0.02179		1520.6	-3.43067e-05			2790.01	0.03799		2790.01	0.00184
1521.08	0.02159		1521.08	-0.000103842			2790.49	0.03803		2790.49	0.00184
1521.56	0.02153		1521.56	-7.40896e-05			2790.97	0.03806		2790.97	0.00183
1522.04	0.02164		1522.04	2.94454e-05			2791.46	0.0381		2791.46	0.00184
1522.53	0.02182		1522.53	0.000125613			2791.94	0.03814		2791.94	0.00184
1523.01	0.02196		1523.01	0.000163127			2792.42	0.03818		2792.42	0.00185
1523.49	0.02203		1523.49	0.000144974			2792.9	0.03821		2792.9	0.00186
1523.97	0.02207		1523.97	0.000100915			2793.39	0.03825		2793.39	0.00186
1524.45	0.02213		1524.45	6.12465e-05			2793.87	0.03828		2793.87	0.00186
1524.93	0.02223		1524.93	4.72145e-05			2794.35	0.03832		2794.35	0.00186
1525.42	0.02239		1525.42	7.01825e-05			2794.83	0.03835		2794.83	0.00185
1525.9	0.02261		1525.9	0.000130739			2795.31	0.03839		2795.31	0.00183
1526.38	0.02287		1526.38	0.00021987			2795.8	0.03843		2795.8	0.00181
1526.86	0.02313		1526.86	0.000320423			2796.28	0.03847		2796.28	0.0018
1527.35	0.02336		1527.35	0.000415799			2796.76	0.03851		2796.76	0.00179
1527.83	0.02353		1527.83	0.000494381			2797.24	0.03855		2797.24	0.0018
1528.31	0.02364		1528.31	0.000551096			2797.72	0.0386		2797.72	0.00181
1528.79	0.02369		1528.79	0.000584483			2798.21	0.03865		2798.21	0.00184
1529.27	0.02369		1529.27	0.000594675			2798.69	0.03871		2798.69	0.00187
1529.76	0.02366		1529.76	0.000583096			2799.17	0.03876		2799.17	0.0019
1530.24	0.02362		1530.24	0.000552129			2799.65	0.0388		2799.65	0.00193
1530.72	0.02358		1530.72	0.000504588			2800.13	0.03884		2800.13	0.00195
1531.2	0.02355		1531.2	0.000442336			2800.62	0.03888		2800.62	0.00196
1531.68	0.02354		1531.68	0.000368318			2801.1	0.03891		2801.1	0.00196
1532.17	0.02355		1532.17	0.000290298			2801.58	0.03894		2801.58	0.00195
1532.65	0.02358		1532.65	0.000229668			2802.06	0.03897		2802.06	0.00192
1533.13	0.02367		1533.13	0.000213676			2802.55	0.03899		2802.55	0.00189
1533.61	0.02381		1533.61	0.000248465			2803.03	0.03902		2803.03	0.00186
1534.1	0.02394		1534.1	0.000300073			2803.51	0.03904		2803.51	0.00183
1534.58	0.02398		1534.58	0.000325183			2803.99	0.03907		2803.99	0.0018
1535.06	0.02389		1535.06	0.000310098			2804.47	0.03909		2804.47	0.00179
1535.54	0.02375		1535.54	0.000272916			2804.96	0.03913		2804.96	0.00179
1536.02	0.02359		1536.02	0.000242485			2805.44	0.03916		2805.44	0.0018
1536.51	0.0235		1536.51	0.000239278			2805.92	0.03921		2805.92	0.00181
1536.99	0.0235		1536.99	0.000265859			2806.4	0.03925		2806.4	0.00182
1537.47	0.02362		1537.47	0.000303237			2806.88	0.0393		2806.88	0.00184
1537.95	0.02384		1537.95	0.000311906			2807.37	0.03936		2807.37	0.00185
1538.43	0.02406		1538.43	0.000237832			2807.85	0.03941		2807.85	0.00188
1538.92	0.0241		1538.92	3.37354e-05			2808.33	0.03946		2808.33	0.00191
1539.4	0.02378		1539.4	-0.000292237			2808.81	0.0395		2808.81	0.00194
1539.88	0.02309		1539.88	-0.000615802			2809.29	0.03955		2809.29	0.00198
1540.36	0.02239		1540.36	-0.000741747			2809.78	0.03958		2809.78	0.00202
1540.85	0.02206		1540.85	-0.000614472			2810.26	0.03962		2810.26	0.00205
1541.33	0.02209		1541.33	-0.00037744			2810.74	0.03965		2810.74	0.00208
1541.81	0.02226		1541.81	-0.000175197			2811.22	0.03967		2811.22	0.00209
1542.29	0.02243		1542.29	-4.71174e-05			2811.7	0.0397		2811.7	0.0021
1542.77	0.02262		1542.77	3.81377e-05			2812.19	0.03973		2812.19	0.0021
1543.26	0.02288		1543.26	0.000130724			2812.67	0.03977		2812.67	0.00211
1543.74	0.02327		1543.74	0.000268827			2813.15	0.03982		2813.15	0.00213
1544.22	0.02378		1544.22	0.000457789			2813.63	0.03987		2813.63	0.00216
1544.7	0.02433		1544.7	0.000666948			2814.12	0.03992		2814.12	0.00218
1545.18	0.02481		1545.18	0.000849724			2814.6	0.03997		2814.6	0.00221
1545.67	0.02514		1545.67	0.000972401			2815.08	0.04001		2815.08	0.00223
1546.15	0.0253		1546.15	0.00103			2815.56	0.04005		2815.56	0.00223
1546.63	0.02534		1546.63	0.00103			2816.04	0.04008		2816.04	0.00223
1547.11	0.02532		1547.11	0.001			2816.53	0.04011		2816.53	0.00221
1547.6	0.02528		1547.6	0.000971261			2817.01	0.04014		2817.01	0.0022
1548.08	0.02527		1548.08	0.000946896			2817.49	0.04016		2817.49	0.00219
1548.56	0.02529		1548.56	0.000940099			2817.97	0.0402		2817.97	0.00219
1549.04	0.02535		1549.04	0.000951271			2818.45	0.04023		2818.45	0.00219
1549.52	0.02542		1549.52	0.000972274			2818.94	0.04027		2818.94	0.00219
1550.01	0.0255		1550.01	0.000987839			2819.42	0.0403		2819.42	0.0022
1550.49	0.02554		1550.49	0.000981962			2819.9	0.04034		2819.9	0.0022
1550.97	0.02554		1550.97	0.000947804			2820.38	0.04037		2820.38	0.00221
1551.45	0.02549		1551.45	0.000891054			2820.86	0.04041		2820.86	0.00222
1551.93	0.02542		1551.93	0.000823711			2821.35	0.04044		2821.35	0.00223
1552.42	0.02533		1552.42	0.000756649			2821.83	0.04048		2821.83	0.00223
1552.9	0.02525		1552.9	0.000697026			2822.31	0.04052		2822.31	0.00223
1553.38	0.02516		1553.38	0.000648448			2822.79	0.04056		2822.79	0.00223
1553.86	0.02506		1553.86	0.000613175			2823.28	0.0406		2823.28	0.00222
1554.34	0.02494		1554.34	0.000590932			2823.76	0.04063		2823.76	0.0022
1554.83	0.02481		1554.83	0.000579431			2824.24	0.04066		2824.24	0.00218
1555.31	0.02473		1555.31	0.000574028			2824.72	0.04069		2824.72	0.00217
1555.79	0.02472		1555.79	0.00056974			2825.2	0.04072		2825.2	0.00216
1556.27	0.02485		1556.27	0.000559377			2825.69	0.04075		2825.69	0.00216
1556.76	0.02514		1556.76	0.000527725			2826.17	0.04079		2826.17	0.00217
1557.24	0.02563		1557.24	0.000455458			2826.65	0.04083		2826.65	0.00217
1557.72	0.0263		1557.72	0.000354031			2827.13	0.04088		2827.13	0.00218
1558.2	0.02713		1558.2	0.000360203			2827.61	0.04093		2827.61	0.00218
1558.68	0.02812		1558.68	0.000753158			2828.1	0.04098		2828.1	0.00218
1559.17	0.02909		1559.17	0.00151			2828.58	0.04104		2828.58	0.00218
1559.65	0.02953		1559.65	0.00213			2829.06	0.0411		2829.06	0.00218
1560.13	0.02929		1560.13	0.00232			2829.54	0.04116		2829.54	0.00217
1560.61	0.0287		1560.61	0.00221			2830.03	0.04122		2830.03	0.00217
1561.09	0.02806		1561.09	0.00196			2830.51	0.04127		2830.51	0.00216
1561.58	0.02752		1561.58	0.00169			2830.99	0.04133		2830.99	0.00216
1562.06	0.02713		1562.06	0.00145			2831.47	0.04138		2831.47	0.00216
1562.54	0.02688		1562.54	0.00128			2831.95	0.04143		2831.95	0.00217
1563.02	0.02676		1563.02	0.00117			2832.44	0.04148		2832.44	0.00218
1563.51	0.02674		1563.51	0.00113			2832.92	0.04153		2832.92	0.0022
1563.99	0.02681		1563.99	0.00112			2833.4	0.04158		2833.4	0.00223
1564.47	0.02693		1564.47	0.00113			2833.88	0.04163		2833.88	0.00227
1564.95	0.02708		1564.95	0.00114			2834.36	0.04167		2834.36	0.00231
1565.43	0.02722		1565.43	0.00113			2834.85	0.0417		2834.85	0.00234
1565.91	0.02733		1565.91	0.00109			2835.33	0.04173		2835.33	0.00237
1566.4	0.0274		1566.4	0.00105			2835.81	0.04175		2835.81	0.00239
1566.88	0.02745		1566.88	0.001			2836.29	0.04177		2836.29	0.00241
1567.36	0.0275		1567.36	0.00097391			2836.78	0.0418		2836.78	0.00242
1567.84	0.02756		1567.84	0.000977584			2837.26	0.04182		2837.26	0.00242
1568.33	0.02767		1568.33	0.00103			2837.74	0.04184		2837.74	0.00241
1568.81	0.02784		1568.81	0.00116			2838.22	0.04187		2838.22	0.0024
1569.29	0.02808		1569.29	0.00136			2838.7	0.04189		2838.7	0.00239
1569.77	0.02836		1569.77	0.00158			2839.19	0.04192		2839.19	0.00238
1570.25	0.02861		1570.25	0.00175			2839.67	0.04195		2839.67	0.00238
1570.74	0.02874		1570.74	0.00183			2840.15	0.04199		2840.15	0.00239
1571.22	0.02873		1571.22	0.00181			2840.63	0.04203		2840.63	0.0024
1571.7	0.02862		1571.7	0.00172			2841.11	0.04207		2841.11	0.00241
1572.18	0.02848		1572.18	0.0016			2841.6	0.04212		2841.6	0.00241
1572.66	0.02833		1572.66	0.00147			2842.08	0.04218		2842.08	0.00241
1573.15	0.0282		1573.15	0.00136			2842.56	0.04223		2842.56	0.00239
1573.63	0.02812		1573.63	0.00128			2843.04	0.04229		2843.04	0.00237
1574.11	0.02806		1574.11	0.00121			2843.53	0.04235		2843.53	0.00235
1574.59	0.02804		1574.59	0.00116			2844.01	0.04241		2844.01	0.00233
1575.08	0.02807		1575.08	0.00113			2844.49	0.04247		2844.49	0.00234
1575.56	0.02818		1575.56	0.00117			2844.97	0.04253		2844.97	0.00235
1576.04	0.02842		1576.04	0.0013			2845.45	0.04257		2845.45	0.00239
1576.52	0.02881		1576.52	0.00152			2845.93	0.04261		2845.93	0.00243
1577	0.02924		1577	0.00175			2846.42	0.04263		2846.42	0.00248
1577.49	0.0296		1577.49	0.00191			2846.9	0.04265		2846.9	0.00252
1577.97	0.02984		1577.97	0.002			2847.38	0.04267		2847.38	0.00255
1578.45	0.02999		1578.45	0.00202			2847.86	0.04269		2847.86	0.00257
1578.93	0.03008		1578.93	0.002			2848.35	0.04272		2848.35	0.00259
1579.41	0.03016		1579.41	0.00196			2848.83	0.04276		2848.83	0.00261
1579.9	0.03025		1579.9	0.00192			2849.31	0.04281		2849.31	0.00263
1580.38	0.03037		1580.38	0.00187			2849.79	0.04286		2849.79	0.00265
1580.86	0.0305		1580.86	0.00182			2850.27	0.04292		2850.27	0.00267
1581.34	0.03064		1581.34	0.00177			2850.76	0.04297		2850.76	0.00269
1581.83	0.03078		1581.83	0.00173			2851.24	0.04302		2851.24	0.0027
1582.31	0.03089		1582.31	0.00171			2851.72	0.04306		2851.72	0.0027
1582.79	0.03101		1582.79	0.00173			2852.2	0.0431		2852.2	0.00269
1583.27	0.03112		1583.27	0.00177			2852.68	0.04313		2852.68	0.00268
1583.75	0.03124		1583.75	0.00184			2853.17	0.04316		2853.17	0.00268
1584.24	0.03137		1584.24	0.00191			2853.65	0.0432		2853.65	0.00268
1584.72	0.03151		1584.72	0.00198			2854.13	0.04323		2854.13	0.0027
1585.2	0.03165		1585.2	0.00203			2854.61	0.04328		2854.61	0.00273
1585.68	0.03177		1585.68	0.00204			2855.1	0.04333		2855.1	0.00277
1586.16	0.03187		1586.16	0.00202			2855.58	0.04338		2855.58	0.00282
1586.65	0.03195		1586.65	0.00198			2856.06	0.04344		2856.06	0.00286
1587.13	0.03203		1587.13	0.00193			2856.54	0.04351		2856.54	0.00289
1587.61	0.03212		1587.61	0.00188			2857.02	0.04358		2857.02	0.0029
1588.09	0.03223		1588.09	0.00185			2857.51	0.04365		2857.51	0.00288
1588.58	0.03235		1588.58	0.00183			2857.99	0.04372		2857.99	0.00285
1589.06	0.03249		1589.06	0.00182			2858.47	0.04379		2858.47	0.00279
1589.54	0.03263		1589.54	0.00183			2858.95	0.04384		2858.95	0.00273
1590.02	0.03277		1590.02	0.00186			2859.43	0.04389		2859.43	0.00267
1590.5	0.0329		1590.5	0.00189			2859.92	0.04393		2859.92	0.00263
1590.98	0.03303		1590.98	0.00192			2860.4	0.04395		2860.4	0.00261
1591.47	0.03316		1591.47	0.00195			2860.88	0.04397		2860.88	0.00261
1591.95	0.03329		1591.95	0.00197			2861.36	0.04399		2861.36	0.00264
1592.43	0.03343		1592.43	0.00199			2861.84	0.04401		2861.84	0.00268
1592.91	0.03356		1592.91	0.002			2862.33	0.04403		2862.33	0.00272
1593.4	0.0337		1593.4	0.00202			2862.81	0.04406		2862.81	0.00276
1593.88	0.03383		1593.88	0.00204			2863.29	0.04409		2863.29	0.00279
1594.36	0.03398		1594.36	0.00207			2863.77	0.04413		2863.77	0.0028
1594.84	0.03415		1594.84	0.00211			2864.26	0.04416		2864.26	0.00278
1595.32	0.03436		1595.32	0.00215			2864.74	0.0442		2864.74	0.00275
1595.81	0.03461		1595.81	0.00219			2865.22	0.04422		2865.22	0.00271
1596.29	0.03488		1596.29	0.00222			2865.7	0.04425		2865.7	0.00267
1596.77	0.03515		1596.77	0.00224			2866.18	0.04428		2866.18	0.00264
1597.25	0.0354		1597.25	0.00225			2866.67	0.04432		2866.67	0.00264
1597.73	0.03562		1597.73	0.00225			2867.15	0.04436		2867.15	0.00266
1598.22	0.03582		1598.22	0.00226			2867.63	0.04441		2867.63	0.00269
1598.7	0.036		1598.7	0.00228			2868.11	0.04447		2868.11	0.00274
1599.18	0.03616		1599.18	0.00231			2868.59	0.04454		2868.59	0.00279
1599.66	0.03633		1599.66	0.00234			2869.08	0.0446		2869.08	0.00282
1600.15	0.03649		1600.15	0.00238			2869.56	0.04466		2869.56	0.00283
1600.63	0.03665		1600.63	0.00242			2870.04	0.04471		2870.04	0.00282
1601.11	0.03681		1601.11	0.00245			2870.52	0.04475		2870.52	0.00278
1601.59	0.03698		1601.59	0.00247			2871.01	0.04478		2871.01	0.00273
1602.07	0.03717		1602.07	0.00249			2871.49	0.04481		2871.49	0.00268
1602.56	0.03738		1602.56	0.00251			2871.97	0.04483		2871.97	0.00264
1603.04	0.03763		1603.04	0.00253			2872.45	0.04486		2872.45	0.00261
1603.52	0.03788		1603.52	0.00254			2872.93	0.04489		2872.93	0.0026
1604	0.03814		1604	0.00254			2873.42	0.04493		2873.42	0.00262
1604.48	0.03838		1604.48	0.00251			2873.9	0.04497		2873.9	0.00265
1604.97	0.03859		1604.97	0.00246			2874.38	0.04502		2874.38	0.00269
1605.45	0.03877		1605.45	0.00239			2874.86	0.04508		2874.86	0.00274
1605.93	0.03892		1605.93	0.00232			2875.34	0.04513		2875.34	0.00279
1606.41	0.03909		1606.41	0.00225			2875.83	0.04519		2875.83	0.00283
1606.89	0.03928		1606.89	0.00221			2876.31	0.04525		2876.31	0.00284
1607.38	0.03952		1607.38	0.0022			2876.79	0.04531		2876.79	0.00283
1607.86	0.03982		1607.86	0.00222			2877.27	0.04536		2877.27	0.0028
1608.34	0.04014		1608.34	0.00227			2877.76	0.04542		2877.76	0.00276
1608.82	0.04049		1608.82	0.00234			2878.24	0.04548		2878.24	0.0027
1609.31	0.04084		1609.31	0.00241			2878.72	0.04555		2878.72	0.00264
1609.79	0.04118		1609.79	0.00248			2879.2	0.04561		2879.2	0.00261
1610.27	0.04152		1610.27	0.00253			2879.68	0.04568		2879.68	0.0026
1610.75	0.04184		1610.75	0.00257			2880.17	0.04574		2880.17	0.00262
1611.23	0.04215		1611.23	0.00259			2880.65	0.0458		2880.65	0.00267
1611.72	0.04242		1611.72	0.00259			2881.13	0.04585		2881.13	0.00274
1612.2	0.04266		1612.2	0.00257			2881.61	0.04591		2881.61	0.00282
1612.68	0.04283		1612.68	0.00255			2882.09	0.04596		2882.09	0.00289
1613.16	0.04296		1613.16	0.00252			2882.58	0.04601		2882.58	0.00294
1613.64	0.04305		1613.64	0.0025			2883.06	0.04606		2883.06	0.00296
1614.13	0.04312		1614.13	0.00249			2883.54	0.04611		2883.54	0.00295
1614.61	0.04321		1614.61	0.00248			2884.02	0.04615		2884.02	0.00291
1615.09	0.04336		1615.09	0.00248			2884.51	0.04619		2884.51	0.00286
1615.57	0.04362		1615.57	0.00249			2884.99	0.04623		2884.99	0.00282
1616.06	0.044		1616.06	0.00253			2885.47	0.04627		2885.47	0.00279
1616.54	0.04451		1616.54	0.00263			2885.95	0.04631		2885.95	0.00278
1617.02	0.04508		1617.02	0.00278			2886.43	0.04636		2886.43	0.00281
1617.5	0.0456		1617.5	0.00294			2886.91	0.0464		2886.91	0.00287
1617.98	0.046		1617.98	0.00306			2887.4	0.04644		2887.4	0.00296
1618.47	0.04626		1618.47	0.00313			2887.88	0.04648		2887.88	0.00306
1618.95	0.04643		1618.95	0.00316			2888.36	0.04651		2888.36	0.00315
1619.43	0.04656		1619.43	0.00316			2888.84	0.04654		2888.84	0.00324
1619.91	0.04666		1619.91	0.00315			2889.33	0.04657		2889.33	0.00329
1620.39	0.04676		1620.39	0.00314			2889.81	0.04661		2889.81	0.00332
1620.88	0.04686		1620.88	0.00312			2890.29	0.04664		2890.29	0.00333
1621.36	0.04699		1621.36	0.0031			2890.77	0.04667		2890.77	0.00331
1621.84	0.04715		1621.84	0.00309			2891.25	0.04671		2891.25	0.00327
1622.32	0.04736		1622.32	0.00312			2891.74	0.04674		2891.74	0.00322
1622.81	0.04766		1622.81	0.0032			2892.22	0.04677		2892.22	0.00316
1623.29	0.04803		1623.29	0.00335			2892.7	0.0468		2892.7	0.0031
1623.77	0.04842		1623.77	0.00352			2893.18	0.04683		2893.18	0.00304
1624.25	0.04876		1624.25	0.00366			2893.66	0.04686		2893.66	0.00299
1624.73	0.04901		1624.73	0.00376			2894.15	0.0469		2894.15	0.00295
1625.22	0.04918		1625.22	0.0038			2894.63	0.04694		2894.63	0.00293
1625.7	0.04931		1625.7	0.0038			2895.11	0.04698		2895.11	0.00293
1626.18	0.04944		1626.18	0.00379			2895.59	0.04703		2895.59	0.00296
1626.66	0.04961		1626.66	0.00379			2896.07	0.04708		2896.07	0.00299
1627.14	0.04984		1627.14	0.00381			2896.56	0.04714		2896.56	0.00304
1627.63	0.0501		1627.63	0.00384			2897.04	0.04719		2897.04	0.00308
1628.11	0.05036		1628.11	0.00388			2897.52	0.04726		2897.52	0.00311
1628.59	0.05058		1628.59	0.00392			2898	0.04732		2898	0.00313
1629.07	0.05072		1629.07	0.00395			2898.49	0.04738		2898.49	0.00314
1629.56	0.05078		1629.56	0.00395			2898.97	0.04744		2898.97	0.00314
1630.04	0.05079		1630.04	0.00394			2899.45	0.0475		2899.45	0.00313
1630.52	0.05076		1630.52	0.00391			2899.93	0.04756		2899.93	0.00312
1631	0.05071		1631	0.00389			2900.41	0.04761		2900.41	0.00312
1631.48	0.05067		1631.48	0.00387			2900.9	0.04765		2900.9	0.00313
1631.96	0.05064		1631.96	0.00387			2901.38	0.04769		2901.38	0.00315
1632.45	0.05062		1632.45	0.00387			2901.86	0.04773		2901.86	0.00317
1632.93	0.05063		1632.93	0.00387			2902.34	0.04776		2902.34	0.0032
1633.41	0.05068		1633.41	0.00386			2902.82	0.04779		2902.82	0.00323
1633.89	0.05073		1633.89	0.00383			2903.31	0.04781		2903.31	0.00325
1634.38	0.05077		1634.38	0.00376			2903.79	0.04783		2903.79	0.00325
1634.86	0.05073		1634.86	0.00366			2904.27	0.04785		2904.27	0.00324
1635.34	0.05059		1635.34	0.00359			2904.75	0.04787		2904.75	0.00322
1635.82	0.05041		1635.82	0.0036			2905.24	0.04791		2905.24	0.0032
1636.3	0.0503		1636.3	0.00371			2905.72	0.04795		2905.72	0.00317
1636.79	0.05024		1636.79	0.00383			2906.2	0.048		2906.2	0.00315
1637.27	0.05019		1637.27	0.00391			2906.68	0.04806		2906.68	0.00314
1637.75	0.0501		1637.75	0.00394			2907.16	0.04811		2907.16	0.00314
1638.23	0.05		1638.23	0.00394			2907.65	0.04817		2907.65	0.00315
1638.71	0.0499		1638.71	0.00394			2908.13	0.04822		2908.13	0.00318
1639.2	0.04979		1639.2	0.00393			2908.61	0.04826		2908.61	0.00321
1639.68	0.04968		1639.68	0.00392			2909.09	0.04831		2909.09	0.00326
1640.16	0.04955		1640.16	0.00391			2909.57	0.04836		2909.57	0.00331
1640.64	0.04939		1640.64	0.00387			2910.06	0.0484		2910.06	0.00336
1641.12	0.04921		1641.12	0.00383			2910.54	0.04845		2910.54	0.00341
1641.61	0.04902		1641.61	0.00378			2911.02	0.04849		2911.02	0.00343
1642.09	0.04883		1642.09	0.00373			2911.5	0.04853		2911.5	0.00344
1642.57	0.04864		1642.57	0.00371			2911.99	0.04857		2911.99	0.00342
1643.05	0.04846		1643.05	0.00371			2912.47	0.0486		2912.47	0.00339
1643.54	0.04829		1643.54	0.00373			2912.95	0.04863		2912.95	0.00335
1644.02	0.04812		1644.02	0.00375			2913.43	0.04866		2913.43	0.00332
1644.5	0.04793		1644.5	0.00375			2913.91	0.0487		2913.91	0.00329
1644.98	0.04767		1644.98	0.0037			2914.4	0.04874		2914.4	0.00329
1645.46	0.04729		1645.46	0.00361			2914.88	0.04878		2914.88	0.00331
1645.95	0.04676		1645.95	0.00347			2915.36	0.04882		2915.36	0.00335
1646.43	0.04617		1646.43	0.00335			2915.84	0.04886		2915.84	0.00341
1646.91	0.04574		1646.91	0.00332			2916.32	0.0489		2916.32	0.00347
1647.39	0.04558		1647.39	0.00337			2916.81	0.04895		2916.81	0.00353
1647.88	0.04556		1647.88	0.00344			2917.29	0.04899		2917.29	0.00356
1648.36	0.04551		1648.36	0.00348			2917.77	0.04904		2917.77	0.00358
1648.84	0.04535		1648.84	0.00349			2918.25	0.04909		2918.25	0.00357
1649.32	0.04511		1649.32	0.00351			2918.74	0.04913		2918.74	0.00354
1649.8	0.04487		1649.8	0.00356			2919.22	0.04917		2919.22	0.0035
1650.29	0.0447		1650.29	0.00368			2919.7	0.04921		2919.7	0.00346
1650.77	0.04466		1650.77	0.00385			2920.18	0.04925		2920.18	0.00344
1651.25	0.04478		1651.25	0.00405			2920.66	0.04929		2920.66	0.00344
1651.73	0.04503		1651.73	0.00423			2921.15	0.04933		2921.15	0.00347
1652.21	0.04525		1652.21	0.00434			2921.63	0.04937		2921.63	0.00353
1652.7	0.0452		1652.7	0.0044			2922.11	0.04942		2922.11	0.00359
1653.18	0.04489		1653.18	0.00449			2922.59	0.04948		2922.59	0.00366
1653.66	0.04455		1653.66	0.00459			2923.07	0.04953		2923.07	0.00371
1654.14	0.04424		1654.14	0.00458			2923.56	0.04959		2923.56	0.00373
1654.62	0.04387		1654.62	0.00444			2924.04	0.04964		2924.04	0.00372
1655.11	0.04342		1655.11	0.00422			2924.52	0.0497		2924.52	0.00368
1655.59	0.04296		1655.59	0.00399			2925	0.04975		2925	0.00364
1656.07	0.04253		1656.07	0.0038			2925.49	0.04981		2925.49	0.0036
1656.55	0.04215		1656.55	0.00367			2925.97	0.04986		2925.97	0.00358
1657.04	0.04183		1657.04	0.0036			2926.45	0.0499		2926.45	0.0036
1657.52	0.04157		1657.52	0.00356			2926.93	0.04994		2926.93	0.00366
1658	0.04135		1658	0.00356			2927.41	0.04997		2927.41	0.00374
1658.48	0.04115		1658.48	0.00356			2927.89	0.05		2927.89	0.00383
1658.96	0.04096		1658.96	0.00356			2928.38	0.05002		2928.38	0.0039
1659.45	0.04074		1659.45	0.00353			2928.86	0.05005		2928.86	0.00392
1659.93	0.04051		1659.93	0.00347			2929.34	0.05008		2929.34	0.0039
1660.41	0.04024		1660.41	0.00337			2929.82	0.05011		2929.82	0.00383
1660.89	0.03996		1660.89	0.00326			2930.31	0.05014		2930.31	0.00374
1661.37	0.03967		1661.37	0.00315			2930.79	0.05018		2930.79	0.00363
1661.86	0.0394		1661.86	0.00307			2931.27	0.05023		2931.27	0.00355
1662.34	0.03916		1662.34	0.00305			2931.75	0.05028		2931.75	0.0035
1662.82	0.03895		1662.82	0.0031			2932.23	0.05033		2932.23	0.0035
1663.3	0.03876		1663.3	0.0032			2932.72	0.05038		2932.72	0.00354
1663.79	0.03854		1663.79	0.0033			2933.2	0.05043		2933.2	0.0036
1664.27	0.03828		1664.27	0.00336			2933.68	0.05049		2933.68	0.00366
1664.75	0.03798		1664.75	0.00338			2934.16	0.05053		2934.16	0.0037
1665.23	0.03768		1665.23	0.00335			2934.64	0.05058		2934.64	0.00371
1665.71	0.0374		1665.71	0.00329			2935.13	0.05062		2935.13	0.00368
1666.2	0.03716		1666.2	0.00321			2935.61	0.05067		2935.61	0.00361
1666.68	0.03694		1666.68	0.00312			2936.09	0.05072		2936.09	0.00353
1667.16	0.03672		1667.16	0.00299			2936.57	0.05077		2936.57	0.00345
1667.64	0.03646		1667.64	0.00285			2937.05	0.05083		2937.05	0.00338
1668.12	0.03612		1668.12	0.00269			2937.54	0.05088		2937.54	0.00335
1668.61	0.0357		1668.61	0.00255			2938.02	0.05094		2938.02	0.00334
1669.09	0.03522		1669.09	0.00246			2938.5	0.051		2938.5	0.00337
1669.57	0.03477		1669.57	0.00246			2938.98	0.05105		2938.98	0.00342
1670.05	0.03441		1670.05	0.00254			2939.47	0.0511		2939.47	0.00349
1670.54	0.03415		1670.54	0.00264			2939.95	0.05115		2939.95	0.00355
1671.02	0.03392		1671.02	0.00271			2940.43	0.05118		2940.43	0.0036
1671.5	0.03369		1671.5	0.00274			2940.91	0.05121		2940.91	0.00363
1671.98	0.03344		1671.98	0.00274			2941.39	0.05122		2941.39	0.00363
1672.46	0.0332		1672.46	0.00274			2941.88	0.05123		2941.88	0.0036
1672.94	0.03298		1672.94	0.00276			2942.36	0.05123		2942.36	0.00354
1673.43	0.03281		1673.43	0.00283			2942.84	0.05124		2942.84	0.00348
1673.91	0.03269		1673.91	0.00295			2943.32	0.05126		2943.32	0.00341
1674.39	0.0326		1674.39	0.00313			2943.8	0.0513		2943.8	0.00336
1674.87	0.03252		1674.87	0.00332			2944.29	0.05136		2944.29	0.00334
1675.36	0.03241		1675.36	0.00348			2944.77	0.05144		2944.77	0.00334
1675.84	0.03224		1675.84	0.00355			2945.25	0.05153		2945.25	0.00338
1676.32	0.032		1676.32	0.0035			2945.73	0.05161		2945.73	0.00344
1676.8	0.0317		1676.8	0.00336			2946.22	0.05168		2946.22	0.00352
1677.28	0.03138		1677.28	0.00315			2946.7	0.05173		2946.7	0.00362
1677.77	0.03106		1677.77	0.00292			2947.18	0.05177		2947.18	0.00371
1678.25	0.03074		1678.25	0.0027			2947.66	0.05179		2947.66	0.00378
1678.73	0.03042		1678.73	0.00251			2948.14	0.05182		2948.14	0.00381
1679.21	0.03007		1679.21	0.00236			2948.63	0.05185		2948.63	0.0038
1679.69	0.02971		1679.69	0.00228			2949.11	0.0519		2949.11	0.00373
1680.18	0.02935		1680.18	0.00228			2949.59	0.05195		2949.59	0.00362
1680.66	0.02903		1680.66	0.00236			2950.07	0.052		2950.07	0.00347
1681.14	0.02879		1681.14	0.00252			2950.55	0.05206		2950.55	0.00333
1681.62	0.02866		1681.62	0.00273			2951.04	0.05212		2951.04	0.00321
1682.11	0.02863		1682.11	0.00295			2951.52	0.05216		2951.52	0.00314
1682.59	0.02867		1682.59	0.00312			2952	0.05221		2952	0.00315
1683.07	0.02869		1683.07	0.00315			2952.48	0.05225		2952.48	0.00322
1683.55	0.0286		1683.55	0.00299			2952.97	0.05229		2952.97	0.00334
1684.03	0.02839		1684.03	0.0027			2953.45	0.05232		2953.45	0.00349
1684.52	0.02814		1684.52	0.00243			2953.93	0.05235		2953.93	0.00363
1685	0.02783		1685	0.00223			2954.41	0.05238		2954.41	0.00373
1685.48	0.02744		1685.48	0.0021			2954.89	0.05242		2954.89	0.00378
1685.96	0.02701		1685.96	0.00199			2955.38	0.05246		2955.38	0.00376
1686.44	0.0266		1686.44	0.0019			2955.86	0.0525		2955.86	0.00368
1686.93	0.02625		1686.93	0.00183			2956.34	0.05255		2956.34	0.00355
1687.41	0.02597		1687.41	0.0018			2956.82	0.0526		2956.82	0.0034
1687.89	0.02577		1687.89	0.0018			2957.3	0.05265		2957.3	0.00326
1688.37	0.02565		1688.37	0.00182			2957.79	0.05268		2957.79	0.00315
1688.86	0.02559		1688.86	0.00185			2958.27	0.05271		2958.27	0.00309
1689.34	0.02557		1689.34	0.00186			2958.75	0.05274		2958.75	0.00309
1689.82	0.02557		1689.82	0.00185			2959.23	0.05276		2959.23	0.00314
1690.3	0.02553		1690.3	0.0018			2959.72	0.05278		2959.72	0.00323
1690.78	0.02543		1690.78	0.00171			2960.2	0.0528		2960.2	0.00333
1691.27	0.02526		1691.27	0.0016			2960.68	0.05283		2960.68	0.00342
1691.75	0.02503		1691.75	0.0015			2961.16	0.05285		2961.16	0.00347
1692.23	0.02476		1692.23	0.00143			2961.64	0.05288		2961.64	0.00347
1692.71	0.02449		1692.71	0.00141			2962.12	0.05292		2962.12	0.00343
1693.19	0.02423		1693.19	0.00144			2962.61	0.05296		2962.61	0.00334
1693.68	0.02401		1693.68	0.00153			2963.09	0.05301		2963.09	0.00325
1694.16	0.0238		1694.16	0.00164			2963.57	0.05308		2963.57	0.00316
1694.64	0.02358		1694.64	0.00175			2964.05	0.05316		2964.05	0.0031
1695.12	0.02328		1695.12	0.00179			2964.54	0.05326		2964.54	0.00307
1695.61	0.02285		1695.61	0.00173			2965.02	0.05336		2965.02	0.00309
1696.09	0.02235		1696.09	0.00155			2965.5	0.05346		2965.5	0.00314
1696.57	0.0219		1696.57	0.0013			2965.98	0.05354		2965.98	0.00321
1697.05	0.02158		1697.05	0.00106			2966.47	0.05362		2966.47	0.00329
1697.53	0.02143		1697.53	0.000884947			2966.95	0.05368		2966.95	0.00338
1698.02	0.02144		1698.02	0.000848238			2967.43	0.05373		2967.43	0.00345
1698.5	0.02164		1698.5	0.000987632			2967.91	0.05378		2967.91	0.00352
1698.98	0.02202		1698.98	0.00133			2968.39	0.05382		2968.39	0.00356
1699.46	0.02252		1699.46	0.00185			2968.88	0.05387		2968.88	0.00359
1699.94	0.02301		1699.94	0.00246			2969.36	0.05392		2969.36	0.0036
1700.43	0.0233		1700.43	0.00294			2969.84	0.05397		2969.84	0.00362
1700.91	0.02326		1700.91	0.00312			2970.32	0.05403		2970.32	0.00363
1701.39	0.02292		1701.39	0.003			2970.8	0.05409		2970.8	0.00366
1701.87	0.02241		1701.87	0.00268			2971.29	0.05415		2971.29	0.0037
1702.35	0.02188		1702.35	0.00228			2971.77	0.05422		2971.77	0.00375
1702.84	0.02141		1702.84	0.00191			2972.25	0.05429		2972.25	0.00381
1703.32	0.02105		1703.32	0.00162			2972.73	0.05435		2972.73	0.00385
1703.8	0.0208		1703.8	0.00144			2973.21	0.05441		2973.21	0.00387
1704.28	0.02068		1704.28	0.00139			2973.7	0.05446		2973.7	0.00386
1704.77	0.02067		1704.77	0.00147			2974.18	0.05451		2974.18	0.00383
1705.25	0.02074		1705.25	0.00164			2974.66	0.05455		2974.66	0.00379
1705.73	0.02087		1705.73	0.00184			2975.14	0.0546		2975.14	0.00376
1706.21	0.02099		1706.21	0.00201			2975.62	0.05465		2975.62	0.00374
1706.69	0.02105		1706.69	0.00211			2976.11	0.0547		2976.11	0.00375
1707.18	0.02104		1707.18	0.00212			2976.59	0.05475		2976.59	0.00378
1707.66	0.02098		1707.66	0.00208			2977.07	0.0548		2977.07	0.00383
1708.14	0.02087		1708.14	0.00201			2977.55	0.05485		2977.55	0.00388
1708.62	0.02076		1708.62	0.00193			2978.03	0.0549		2978.03	0.00392
1709.1	0.02063		1709.1	0.00186			2978.52	0.05495		2978.52	0.00393
1709.59	0.0205		1709.59	0.00181			2979	0.055		2979	0.00391
1710.07	0.02037		1710.07	0.00176			2979.48	0.05505		2979.48	0.00386
1710.55	0.02022		1710.55	0.00171			2979.96	0.0551		2979.96	0.00379
1711.03	0.02006		1711.03	0.00165			2980.45	0.05516		2980.45	0.00372
1711.51	0.0199		1711.51	0.00156			2980.93	0.0552		2980.93	0.00367
1712	0.01974		1712	0.00144			2981.41	0.05524		2981.41	0.00365
1712.48	0.01955		1712.48	0.00129			2981.89	0.05527		2981.89	0.00366
1712.96	0.01933		1712.96	0.0011			2982.38	0.05529		2982.38	0.00371
1713.44	0.01904		1713.44	0.000886064			2982.86	0.05531		2982.86	0.00379
1713.92	0.01867		1713.92	0.000662864			2983.34	0.05532		2983.34	0.00388
1714.41	0.01824		1714.41	0.000454168			2983.82	0.05532		2983.82	0.00395
1714.89	0.01779		1714.89	0.000287607			2984.3	0.05533		2984.3	0.00399
1715.37	0.0174		1715.37	0.000191546			2984.78	0.05535		2984.78	0.00399
1715.85	0.01716		1715.85	0.000195102			2985.27	0.05537		2985.27	0.00394
1716.34	0.01716		1716.34	0.00032762			2985.75	0.05541		2985.75	0.00386
1716.82	0.01747		1716.82	0.000604721			2986.23	0.05547		2986.23	0.00376
1717.3	0.01805		1717.3	0.000992521			2986.71	0.05555		2986.71	0.00368
1717.78	0.01875		1717.78	0.00139			2987.2	0.05563		2987.2	0.00363
1718.26	0.01932		1718.26	0.00168			2987.68	0.05571		2987.68	0.00362
1718.75	0.01962		1718.75	0.0018			2988.16	0.05579		2988.16	0.00366
1719.23	0.01964		1719.23	0.00176			2988.64	0.05584		2988.64	0.00372
1719.71	0.01947		1719.71	0.00163			2989.12	0.05588		2989.12	0.00379
1720.19	0.0192		1720.19	0.00145			2989.61	0.0559		2989.61	0.00385
1720.67	0.0189		1720.67	0.00126			2990.09	0.05591		2990.09	0.00389
1721.16	0.01863		1721.16	0.00109			2990.57	0.05592		2990.57	0.00388
1721.64	0.01841		1721.64	0.000959015			2991.05	0.05593		2991.05	0.00384
1722.12	0.01824		1722.12	0.000871324			2991.53	0.05595		2991.53	0.00377
1722.6	0.01814		1722.6	0.000832588			2992.02	0.05598		2992.02	0.0037
1723.09	0.01809		1723.09	0.000840269			2992.5	0.056		2992.5	0.00363
1723.57	0.01808		1723.57	0.000884445			2992.98	0.05603		2992.98	0.00359
1724.05	0.01809		1724.05	0.000948147			2993.46	0.05607		2993.46	0.00358
1724.53	0.0181		1724.53	0.00101			2993.95	0.0561		2993.95	0.00362
1725.01	0.01808		1725.01	0.00106			2994.43	0.05614		2994.43	0.00368
1725.5	0.01803		1725.5	0.00107			2994.91	0.05618		2994.91	0.00376
1725.98	0.01794		1725.98	0.00104			2995.39	0.05623		2995.39	0.00384
1726.46	0.01783		1726.46	0.000970308			2995.87	0.05627		2995.87	0.0039
1726.94	0.01771		1726.94	0.000855046			2996.36	0.05632		2996.36	0.00393
1727.42	0.01757		1727.42	0.000696209			2996.84	0.05638		2996.84	0.00392
1727.91	0.01743		1727.91	0.000500233			2997.32	0.05643		2997.32	0.0039
1728.39	0.01727		1728.39	0.000281083			2997.8	0.0565		2997.8	0.00386
1728.87	0.01708		1728.87	6.2912e-05			2998.28	0.05657		2998.28	0.00382
1729.35	0.01684		1729.35	-0.000122833			2998.77	0.05665		2998.77	0.0038
1729.84	0.01656		1729.84	-0.000244092			2999.25	0.05673		2999.25	0.00379
1730.32	0.01626		1730.32	-0.000278381			2999.73	0.05681		2999.73	0.00382
1730.8	0.01595		1730.8	-0.000218781			3000.21	0.05688		3000.21	0.00386
1731.28	0.01567		1731.28	-7.44169e-05			3000.7	0.05694		3000.7	0.00392
1731.76	0.01546		1731.76	0.000134751			3001.18	0.05698		3001.18	0.00399
1732.25	0.01534		1732.25	0.000382888			3001.66	0.05701		3001.66	0.00406
1732.73	0.01535		1732.73	0.000641504			3002.14	0.05703		3002.14	0.00411
1733.21	0.01551		1733.21	0.000881099			3002.62	0.05705		3002.62	0.00416
1733.69	0.01581		1733.69	0.00107			3003.11	0.05707		3003.11	0.00418
1734.17	0.01619		1734.17	0.00116			3003.59	0.0571		3003.59	0.00418
1734.66	0.01649		1734.66	0.00114			3004.07	0.05714		3004.07	0.00417
1735.14	0.01658		1735.14	0.00101			3004.55	0.05718		3004.55	0.00415
1735.62	0.01646		1735.62	0.000809813			3005.03	0.05722		3005.03	0.00413
1736.1	0.01621		1736.1	0.000604457			3005.52	0.05727		3005.52	0.00413
1736.59	0.01595		1736.59	0.000439568			3006	0.05732		3006	0.00414
1737.07	0.01573		1737.07	0.000345908			3006.48	0.05737		3006.48	0.00418
1737.55	0.01559		1737.55	0.000336121			3006.96	0.05741		3006.96	0.00424
1738.03	0.01555		1738.03	0.00040627			3007.45	0.05746		3007.45	0.00431
1738.51	0.0156		1738.51	0.000535962			3007.93	0.05749		3007.93	0.00437
1738.99	0.01574		1738.99	0.000690089			3008.41	0.05751		3008.41	0.00442
1739.48	0.01591		1739.48	0.00082302			3008.89	0.05753		3008.89	0.00443
1739.96	0.01607		1739.96	0.000894852			3009.37	0.05755		3009.37	0.00441
1740.44	0.01617		1740.44	0.00088768			3009.86	0.05757		3009.86	0.00437
1740.92	0.0162		1740.92	0.000810097			3010.34	0.0576		3010.34	0.0043
1741.41	0.01618		1741.41	0.000687962			3010.82	0.05763		3010.82	0.00422
1741.89	0.01612		1741.89	0.000550141			3011.3	0.05767		3011.3	0.00415
1742.37	0.01606		1742.37	0.000421156			3011.78	0.05772		3011.78	0.0041
1742.85	0.01601		1742.85	0.000319882			3012.27	0.05778		3012.27	0.00407
1743.33	0.01597		1743.33	0.000260936			3012.75	0.05785		3012.75	0.00407
1743.82	0.01594		1743.82	0.000249199			3013.23	0.05792		3013.23	0.00411
1744.3	0.01591		1744.3	0.000281314			3013.71	0.05799		3013.71	0.00416
1744.78	0.01586		1744.78	0.000346873			3014.19	0.05806		3014.19	0.00422
1745.26	0.01578		1745.26	0.000431919			3014.68	0.05812		3014.68	0.00428
1745.74	0.01568		1745.74	0.000520275			3015.16	0.05817		3015.16	0.00431
1746.23	0.01556		1746.23	0.000594434			3015.64	0.05821		3015.64	0.00432
1746.71	0.01541		1746.71	0.000636313			3016.12	0.05824		3016.12	0.00429
1747.19	0.01527		1747.19	0.00063031			3016.61	0.05827		3016.61	0.00424
1747.67	0.01515		1747.67	0.000571087			3017.09	0.05829		3017.09	0.00418
1748.16	0.01508		1748.16	0.000471066			3017.57	0.05833		3017.57	0.00412
1748.64	0.01511		1748.64	0.000363772			3018.05	0.05837		3018.05	0.00408
1749.12	0.01523		1749.12	0.000297172			3018.53	0.05842		3018.53	0.00406
1749.6	0.01545		1749.6	0.000317701			3019.01	0.05847		3019.01	0.00406
1750.08	0.01575		1750.08	0.000452612			3019.5	0.05852		3019.5	0.00409
1750.57	0.01608		1750.57	0.000694549			3019.98	0.05857		3019.98	0.00413
1751.05	0.01642		1751.05	0.00099859			3020.46	0.05862		3020.46	0.00416
1751.53	0.01669		1751.53	0.0013			3020.94	0.05867		3020.94	0.00419
1752.01	0.01686		1752.01	0.00154			3021.43	0.05872		3021.43	0.0042
1752.49	0.01694		1752.49	0.0017			3021.91	0.05877		3021.91	0.00421
1752.98	0.01693		1752.98	0.00178			3022.39	0.05882		3022.39	0.0042
1753.46	0.01688		1753.46	0.0018			3022.87	0.05886		3022.87	0.00418
1753.94	0.01682		1753.94	0.0018			3023.35	0.05891		3023.35	0.00418
1754.42	0.01677		1754.42	0.00178			3023.84	0.05895		3023.84	0.00418
1754.9	0.01674		1754.9	0.00175			3024.32	0.05898		3024.32	0.00419
1755.39	0.01673		1755.39	0.00172			3024.8	0.05902		3024.8	0.00422
1755.87	0.01673		1755.87	0.00168			3025.28	0.05906		3025.28	0.00427
1756.35	0.01672		1756.35	0.00165			3025.76	0.05909		3025.76	0.00431
1756.83	0.01669		1756.83	0.00162			3026.25	0.05913		3026.25	0.00435
1757.32	0.01664		1757.32	0.0016			3026.73	0.05916		3026.73	0.00438
1757.8	0.01657		1757.8	0.0016			3027.21	0.05919		3027.21	0.00439
1758.28	0.01649		1758.28	0.00161			3027.69	0.05922		3027.69	0.00439
1758.76	0.0164		1758.76	0.00162			3028.18	0.05924		3028.18	0.00437
1759.24	0.01633		1759.24	0.00165			3028.66	0.05927		3028.66	0.00436
1759.73	0.01629		1759.73	0.00168			3029.14	0.0593		3029.14	0.00434
1760.21	0.01628		1760.21	0.00173			3029.62	0.05935		3029.62	0.00434
1760.69	0.01631		1760.69	0.0018			3030.1	0.0594		3030.1	0.00435
1761.17	0.01638		1761.17	0.00187			3030.59	0.05945		3030.59	0.00437
1761.65	0.0165		1761.65	0.00195			3031.07	0.05949		3031.07	0.0044
1762.14	0.01664		1762.14	0.00201			3031.55	0.05953		3031.55	0.00442
1762.62	0.01675		1762.62	0.00202			3032.03	0.05957		3032.03	0.00443
1763.1	0.01681		1763.1	0.00198			3032.51	0.0596		3032.51	0.00444
1763.58	0.0168		1763.58	0.0019			3033	0.05964		3033	0.00445
1764.07	0.01673		1764.07	0.00179			3033.48	0.05968		3033.48	0.00445
1764.55	0.01661		1764.55	0.00167			3033.96	0.05973		3033.96	0.00445
1765.03	0.01649		1765.03	0.00157			3034.44	0.0598		3034.44	0.00445
1765.51	0.01638		1765.51	0.0015			3034.93	0.05988		3034.93	0.00446
1765.99	0.0163		1765.99	0.00145			3035.41	0.05996		3035.41	0.00447
1766.48	0.01624		1766.48	0.00142			3035.89	0.06004		3035.89	0.00448
1766.96	0.0162		1766.96	0.0014			3036.37	0.06012		3036.37	0.00449
1767.44	0.01618		1767.44	0.00137			3036.85	0.06018		3036.85	0.00449
1767.92	0.01614		1767.92	0.00129			3037.34	0.06024		3037.34	0.00448
1768.4	0.01608		1768.4	0.00115			3037.82	0.06027		3037.82	0.00446
1768.89	0.01599		1768.89	0.000964876			3038.3	0.0603		3038.3	0.00444
1769.37	0.01587		1769.37	0.000737786			3038.78	0.06031		3038.78	0.00441
1769.85	0.01574		1769.85	0.000499427			3039.26	0.06032		3039.26	0.00438
1770.33	0.01562		1770.33	0.000287551			3039.75	0.06032		3039.75	0.00437
1770.82	0.01553		1770.82	0.000151878			3040.23	0.06034		3040.23	0.00437
1771.3	0.0155		1771.3	0.000149846			3040.71	0.06037		3040.71	0.0044
1771.78	0.01556		1771.78	0.0003171			3041.19	0.06041		3041.19	0.00445
1772.26	0.01573		1772.26	0.000621651			3041.68	0.06046		3041.68	0.00452
1772.74	0.01595		1772.74	0.000957876			3042.16	0.06052		3042.16	0.0046
1773.23	0.01614		1773.23	0.00121			3042.64	0.06058		3042.64	0.00467
1773.71	0.01625		1773.71	0.00134			3043.12	0.06064		3043.12	0.00472
1774.19	0.01629		1774.19	0.00136			3043.6	0.0607		3043.6	0.00474
1774.67	0.0163		1774.67	0.00132			3044.09	0.06076		3044.09	0.00473
1775.15	0.01629		1775.15	0.00126			3044.57	0.06081		3044.57	0.0047
[truncated: 1,982 more rows]

## Sheet: Supplementary Fig. 3
10Ni/TiO2-OH			10Ni/TiO2-Ref1			NiO			anatase-TiO2
[truncated: 6,155 more rows]

## Sheet: Supplementary Fig. 4
10Ni/TiO2-OH			10Ni/TiO2-Ref1				10Ni/TiO2-OH			10Ni/TiO2-Ref1
[truncated: 2,720 more rows]

[truncated: 20 more sheets: Supplementary Fig. 6, Supplementary Fig. 12, Supplementary Fig. 17, Supplementary Fig. 18, Supplementary Fig. 19, Supplementary Fig. 20, Supplementary Fig. 21, Supplementary Fig. 23, Supplementary Fig. 24, Supplementary Fig. 25, Supplementary Fig. 26, Supplementary Fig. 29, Supplementary Fig. 31, Supplementary Fig. 32, Supplementary Fig. 33, Supplementary Fig. 34, Supplementary Fig. 35, Supplementary Fig. 36, Supplementary Fig. 37, Supplementary Fig. 38-39]
